# Supplementary material for: {3,14-Dimethyl-2,6,13,17-tetra­aza­tricyclo­[16.4.0.07,12]docosane-κ4 N,N′,N′′,N′′′)bis­(nitrato-κO)copper(II)
Source: Acta Crystallogr Sect E Struct Rep Online. 2012 Jan 21;68(Pt 2):m190. doi: 10.1107/S1600536812001845 (PMC3274913; doi:10.1107/S1600536812001845)
Supplement: Supplementary file 1 [file e-68-0m190-sup1.cif]

##############################################################################
#                                                                            #
# This CIF contains the data in a paper accepted for publication in          #
# Acta Crystallographica Section E. It conforms to the requirements of       #
# Notes for Authors for Acta Crystallographica Section E, and has been       #
# peer reviewed under the auspices of the IUCr Commission on Journals.       #
#                                                                            #
# Full details of the Crystallographic Information File format               #
# are given in the paper "The Crystallographic Information File (CIF):       #
# a New Standard Archive File for Crystallography" by S. R. Hall, F. H.      #
# Allen and I. D. Brown [Acta Cryst. (1991), A47, 655-685].                  #
#                                                                            #
# The current version of the core CIF dictionary is obtainable from          #
# ftp://ftp.iucr.org/pub/cif_core.dic.                                       #
#                                                                            #
# Software is freely available for graphical display of the structure(s)     #
# in this CIF. For information consult the CIF software page                 #
# http://www.iucr.org/resources/cif/software.                                #
#                                                                            #
# This file may be used for bona fide research purposes within the           #
# scientific community so long as proper attribution is given to the journal # 
# article from which it was obtained.                                        #
#                                                                            #
##############################################################################
data_global
_audit_creation_method     SHELXL-97
_journal_date_recd_electronic     2012-01-03
_journal_date_accepted     2012-01-15
_journal_name_full     'Acta Crystallographica, Section E'
_journal_year     2012
_journal_volume     68
_journal_issue      2
_journal_page_first     m190
_journal_page_last     m190
_journal_paper_category     QM
_journal_paper_doi     10.1107/S1600536812001845
_journal_coeditor_code     XU5440
_publ_contact_author
;
     Dr. Seik Weng Ng
     Department of Chemistry
     University of Malaya
     50603 Kuala Lumpur
     Malaysia
;
_publ_contact_author_email     seikweng@um.edu.my
_publ_contact_author_fax     '03 7967 4193'
_publ_contact_author_phone     '03 7967 6778'
_publ_section_title
;\
(3,14-Dimethyl-2,6,13,17-tetraazatricyclo[16.4.0.0^7,12^]docosane-\
\k^4^<i>N</i>,<i>N</i>',<i>N</i>'',<i>N</i>''')bis(nitrato-\k<i>O</i>)\
copper(II)
;
loop_
    _publ_author_name
    _publ_author_address
    'Choi, Jong-Ha'
;
Department of Chemistry
Andong National University
Andong 760-749
Republic of Korea
;
    'Subhan, Md Abdus'
;
Department of Chemistry
Andong National University
Andong 760-749
Republic of Korea
;
    'Ng, Seik Weng'
;
     Department of Chemistry
     University of Malaya
     50603 Kuala Lumpur
     Malaysia
     and
     Chemistry Department
     Faculty of Science
     King Abdulaziz University
     PO Box 80203 Jeddah
     Saudi Arabia
;
data_I
_audit_creation_method     SHELXL-97
_chemical_name_systematic
;
(3,14-Dimethyl-2,6,13,17-tetraazatricyclo[16.4.0.0^7,12^]docosane-
\k^4^<i>N</i>,<i>N</i>',<i>N</i>'',<i>N</i>''')bis(nitrato-\k<i>O</i>)copper(II)
;
_chemical_name_common     ?
_chemical_formula_moiety     'C20 H40 Cu N6 O6'
_chemical_formula_sum     'C20 H40 Cu N6 O6'
_chemical_formula_iupac     '[Cu (N O3)2 (C20 H40 N4)]'
_chemical_formula_weight     524.12
_chemical_melting_point     ?
_symmetry_cell_setting     triclinic
_symmetry_space_group_name_H-M     'P -1'
_symmetry_space_group_name_Hall     '-P 1'
loop_
    _symmetry_equiv_pos_as_xyz
    'x, y, z'
    '-x, -y, -z'
_cell_length_a     8.2552(10)
_cell_length_b     8.8074(11)
_cell_length_c     9.1399(10)
_cell_angle_alpha     67.879(12)
_cell_angle_beta     68.780(11)
_cell_angle_gamma     75.096(11)
_cell_volume     568.23(12)
_cell_formula_units_Z     1
_cell_measurement_reflns_used     1668
_cell_measurement_theta_min     2.5104
_cell_measurement_theta_max     27.4939
_cell_measurement_temperature     100(2)
_exptl_crystal_description     prism
_exptl_crystal_colour     purple
_exptl_crystal_size_max     0.30
_exptl_crystal_size_mid     0.20
_exptl_crystal_size_min     0.10
_exptl_crystal_density_diffrn     1.532
_exptl_crystal_density_meas     ?
_exptl_crystal_density_method     'not measured'
_exptl_crystal_F_000     279
_exptl_absorpt_coefficient_mu     1.011
_exptl_absorpt_correction_type     multi-scan
_exptl_absorpt_process_details     '(CrysAlis PRO; Agilent, 2011)'
_exptl_absorpt_correction_T_min     0.7512
_exptl_absorpt_correction_T_max     0.9056
_diffrn_ambient_temperature     100(2)
_diffrn_radiation_type     MoK\a
_diffrn_radiation_wavelength     0.71073
_diffrn_radiation_source     'SuperNova (Mo) X-ray Source'
_diffrn_radiation_monochromator     Mirror
_diffrn_measurement_device_type
                  'Agilent SuperNova Dual diffractometer with an Atlas detector'
_diffrn_measurement_method     '\w scan'
_diffrn_detector_area_resol_mean     10.4041
_diffrn_reflns_number     4122
_diffrn_reflns_av_R_equivalents     0.0635
_diffrn_reflns_av_sigmaI/netI     0.0663
_diffrn_reflns_theta_min     2.52
_diffrn_reflns_theta_max     26.50
_diffrn_reflns_theta_full     26.50
_diffrn_measured_fraction_theta_max     0.990
_diffrn_measured_fraction_theta_full     0.990
_diffrn_reflns_limit_h_min     -7
_diffrn_reflns_limit_h_max     10
_diffrn_reflns_limit_k_min     -10
_diffrn_reflns_limit_k_max     11
_diffrn_reflns_limit_l_min     -11
_diffrn_reflns_limit_l_max     10
_diffrn_standards_number     0
_diffrn_standards_interval_count     0
_diffrn_standards_interval_time     0
_diffrn_standards_decay_%     0
_reflns_number_total     2332
_reflns_number_gt     1963
_reflns_threshold_expression     I>2\s(I)
_refine_ls_structure_factor_coef     Fsqd
_refine_ls_matrix_type     full
_refine_ls_R_factor_all     0.0642
_refine_ls_R_factor_gt     0.0523
_refine_ls_wR_factor_gt     0.1263
_refine_ls_wR_factor_ref     0.1324
_refine_ls_goodness_of_fit_ref     1.023
_refine_ls_restrained_S_all     1.022
_refine_ls_number_reflns     2332
_refine_ls_number_parameters     159
_refine_ls_number_restraints     2
_refine_ls_hydrogen_treatment     mixed
_refine_ls_weighting_scheme     calc
_refine_ls_weighting_details
                 'calc w=1/[\s^2^(Fo^2^)+(0.0874P)^2^] where P=(Fo^2^+2Fc^2^)/3'
_atom_sites_solution_hydrogens     geom
_atom_sites_solution_primary     direct
_atom_sites_solution_secondary     difmap
_refine_ls_shift/su_max     0.001
_refine_ls_shift/su_mean     0.001
_refine_diff_density_max     0.960
_refine_diff_density_min     -0.683
_refine_ls_extinction_method     none
_refine_ls_extinction_coef     ?
loop_
    _atom_type_symbol
    _atom_type_description
    _atom_type_scat_dispersion_real
    _atom_type_scat_dispersion_imag
    _atom_type_scat_source
    'C' 'C' 0.0033 0.0016
                         'International Tables Vol C Tables 4.2.6.8 and 6.1.1.4'
    'H' 'H' 0.0000 0.0000
                         'International Tables Vol C Tables 4.2.6.8 and 6.1.1.4'
    'N' 'N' 0.0061 0.0033
                         'International Tables Vol C Tables 4.2.6.8 and 6.1.1.4'
    'O' 'O' 0.0106 0.0060
                         'International Tables Vol C Tables 4.2.6.8 and 6.1.1.4'
    'Cu' 'Cu' 0.3201 1.2651
                         'International Tables Vol C Tables 4.2.6.8 and 6.1.1.4'
_computing_data_collection     'CrysAlis PRO (Agilent, 2011)'
_computing_cell_refinement     'CrysAlis PRO (Agilent, 2011)'
_computing_data_reduction     'CrysAlis PRO (Agilent, 2011)'
_computing_structure_solution     'SHELXS97 (Sheldrick, 2008)'
_computing_structure_refinement     'SHELXL97 (Sheldrick, 2008)'
_computing_molecular_graphics     'X-SEED (Barbour, 2001)'
_computing_publication_material     'publCIF (Westrip, 2010)'
loop_
    _atom_site_type_symbol
    _atom_site_label
    _atom_site_fract_x
    _atom_site_fract_y
    _atom_site_fract_z
    _atom_site_U_iso_or_equiv
    _atom_site_adp_type
    _atom_site_calc_flag
    _atom_site_refinement_flags
    _atom_site_occupancy
    _atom_site_symmetry_multiplicity
    _atom_site_disorder_assembly
    _atom_site_disorder_group
    Cu Cu1 0.5000 0.5000 0.5000 0.0158(2) Uani d S 1 2 . .
    N N1 0.5570(3) 0.5225(3) 0.2605(3) 0.0152(5) Uani d D 1 1 . .
    H H1 0.473(3) 0.481(4) 0.257(4) 0.022(9) Uiso d D 1 1 . .
    N N2 0.6852(3) 0.2945(3) 0.5073(3) 0.0154(5) Uani d D 1 1 . .
    H H2 0.777(3) 0.342(3) 0.484(4) 0.014(8) Uiso d D 1 1 . .
    N N3 0.8305(3) 0.6621(3) 0.5099(3) 0.0193(6) Uani d . 1 1 . .
    O O1 0.7574(3) 0.6375(3) 0.4223(3) 0.0228(5) Uani d . 1 1 . .
    O O2 0.7518(3) 0.6441(3) 0.6596(3) 0.0280(5) Uani d . 1 1 . .
    O O3 0.9780(3) 0.7070(3) 0.4452(3) 0.0260(5) Uani d . 1 1 . .
    C C1 0.5512(4) 0.6927(4) 0.1448(4) 0.0201(6) Uani d . 1 1 . .
    H H1A 0.5787 0.6891 0.0312 0.024 Uiso calc R 1 1 . .
    H H1B 0.6413 0.7475 0.1460 0.024 Uiso calc R 1 1 . .
    C C2 0.7261(4) 0.4161(4) 0.2131(4) 0.0171(6) Uani d . 1 1 . .
    H H2A 0.8227 0.4708 0.2045 0.020 Uiso calc R 1 1 . .
    C C3 0.7647(4) 0.3870(4) 0.0493(4) 0.0203(6) Uani d . 1 1 . .
    H H3A 0.7728 0.4940 -0.0408 0.024 Uiso calc R 1 1 . .
    H H3B 0.6675 0.3379 0.0528 0.024 Uiso calc R 1 1 . .
    C C4 0.9369(4) 0.2708(4) 0.0141(4) 0.0207(6) Uani d . 1 1 . .
    H H4A 0.9581 0.2509 -0.0913 0.025 Uiso calc R 1 1 . .
    H H4B 1.0353 0.3236 0.0023 0.025 Uiso calc R 1 1 . .
    C C5 0.9308(4) 0.1064(4) 0.1531(4) 0.0206(6) Uani d . 1 1 . .
    H H5A 1.0448 0.0348 0.1299 0.025 Uiso calc R 1 1 . .
    H H5B 0.8386 0.0494 0.1593 0.025 Uiso calc R 1 1 . .
    C C6 0.8921(4) 0.1347(4) 0.3181(4) 0.0196(6) Uani d . 1 1 . .
    H H6A 0.9906 0.1813 0.3155 0.024 Uiso calc R 1 1 . .
    H H6B 0.8821 0.0275 0.4079 0.024 Uiso calc R 1 1 . .
    C C7 0.7216(4) 0.2533(4) 0.3538(4) 0.0169(6) Uani d . 1 1 . .
    H H7 0.6221 0.2001 0.3659 0.020 Uiso calc R 1 1 . .
    C C8 0.6715(4) 0.1477(4) 0.6603(4) 0.0177(6) Uani d . 1 1 . .
    H H8 0.7896 0.0787 0.6487 0.021 Uiso calc R 1 1 . .
    C C9 0.6290(4) 0.2073(4) 0.8083(4) 0.0192(6) Uani d . 1 1 . .
    H H9A 0.6398 0.1093 0.9053 0.023 Uiso calc R 1 1 . .
    H H9B 0.7189 0.2758 0.7851 0.023 Uiso calc R 1 1 . .
    C C10 0.5417(4) 0.0404(4) 0.6826(4) 0.0206(6) Uani d . 1 1 . .
    H H10A 0.5752 0.0052 0.5846 0.031 Uiso calc R 1 1 . .
    H H10B 0.4238 0.1039 0.6971 0.031 Uiso calc R 1 1 . .
    H H10C 0.5422 -0.0573 0.7804 0.031 Uiso calc R 1 1 . .
loop_
    _atom_site_aniso_label
    _atom_site_aniso_U_11
    _atom_site_aniso_U_22
    _atom_site_aniso_U_33
    _atom_site_aniso_U_12
    _atom_site_aniso_U_13
    _atom_site_aniso_U_23
    Cu1 0.0102(3) 0.0195(3) 0.0187(3) -0.00213(18) -0.0034(2) -0.0080(2)
    N1 0.0079(11) 0.0190(13) 0.0199(13) -0.0024(9) -0.0025(10) -0.0087(10)
    N2 0.0119(12) 0.0181(13) 0.0187(12) -0.0057(9) -0.0030(10) -0.0077(10)
    N3 0.0125(12) 0.0193(13) 0.0287(15) -0.0028(9) -0.0085(11) -0.0076(11)
    O1 0.0175(11) 0.0303(12) 0.0264(11) -0.0086(9) -0.0087(9) -0.0097(10)
    O2 0.0239(12) 0.0397(14) 0.0253(12) -0.0131(10) -0.0032(10) -0.0138(10)
    O3 0.0137(11) 0.0310(13) 0.0362(13) -0.0103(9) -0.0086(10) -0.0078(10)
    C1 0.0147(14) 0.0264(17) 0.0190(15) -0.0034(12) -0.0033(12) -0.0084(13)
    C2 0.0079(13) 0.0242(16) 0.0223(15) -0.0026(11) -0.0026(11) -0.0122(13)
    C3 0.0184(15) 0.0252(17) 0.0207(15) -0.0028(12) -0.0053(12) -0.0115(13)
    C4 0.0163(15) 0.0252(16) 0.0216(15) -0.0010(12) -0.0021(12) -0.0131(13)
    C5 0.0155(15) 0.0241(16) 0.0258(16) -0.0010(12) -0.0039(12) -0.0151(13)
    C6 0.0146(14) 0.0233(16) 0.0224(15) -0.0003(11) -0.0047(12) -0.0110(13)
    C7 0.0123(14) 0.0232(15) 0.0197(15) -0.0042(11) -0.0033(11) -0.0120(12)
    C8 0.0117(14) 0.0210(15) 0.0196(15) -0.0015(11) -0.0049(11) -0.0057(12)
    C9 0.0174(15) 0.0215(15) 0.0198(15) -0.0012(11) -0.0067(12) -0.0077(12)
    C10 0.0163(15) 0.0216(16) 0.0253(16) -0.0057(11) -0.0048(12) -0.0081(13)
loop_
    _geom_bond_atom_site_label_1
    _geom_bond_atom_site_label_2
    _geom_bond_site_symmetry_2
    _geom_bond_distance
    _geom_bond_publ_flag
    Cu1 N1 . 2.007(2) ?
    Cu1 N1 2_666 2.007(2) ?
    Cu1 N2 2_666 2.044(2) ?
    Cu1 N2 . 2.044(2) ?
    Cu1 O1 . 2.463(2) ?
    N1 C1 . 1.475(4) ?
    N1 C2 . 1.486(3) ?
    N1 H1 . 0.879(10) ?
    N2 C7 . 1.487(4) ?
    N2 C8 . 1.496(4) ?
    N2 H2 . 0.878(10) ?
    N3 O3 . 1.241(3) ?
    N3 O2 . 1.251(3) ?
    N3 O1 . 1.265(3) ?
    C1 C9 2_666 1.524(4) ?
    C1 H1A . 0.9900 ?
    C1 H1B . 0.9900 ?
    C2 C3 . 1.520(4) ?
    C2 C7 . 1.521(4) ?
    C2 H2A . 1.0000 ?
    C3 C4 . 1.530(4) ?
    C3 H3A . 0.9900 ?
    C3 H3B . 0.9900 ?
    C4 C5 . 1.523(4) ?
    C4 H4A . 0.9900 ?
    C4 H4B . 0.9900 ?
    C5 C6 . 1.527(4) ?
    C5 H5A . 0.9900 ?
    C5 H5B . 0.9900 ?
    C6 C7 . 1.532(4) ?
    C6 H6A . 0.9900 ?
    C6 H6B . 0.9900 ?
    C7 H7 . 1.0000 ?
    C8 C10 . 1.517(4) ?
    C8 C9 . 1.525(4) ?
    C8 H8 . 1.0000 ?
    C9 C1 2_666 1.524(4) ?
    C9 H9A . 0.9900 ?
    C9 H9B . 0.9900 ?
    C10 H10A . 0.9800 ?
    C10 H10B . 0.9800 ?
    C10 H10C . 0.9800 ?
loop_
    _geom_angle_atom_site_label_1
    _geom_angle_atom_site_label_2
    _geom_angle_atom_site_label_3
    _geom_angle_site_symmetry_1
    _geom_angle_site_symmetry_3
    _geom_angle
    _geom_angle_publ_flag
    N1 Cu1 N1 . 2_666 180.0 ?
    N1 Cu1 N2 . 2_666 95.20(9) ?
    N1 Cu1 N2 2_666 2_666 84.80(9) ?
    N1 Cu1 N2 . . 84.80(9) ?
    N1 Cu1 N2 2_666 . 95.20(9) ?
    N2 Cu1 N2 2_666 . 180.0000(10)
                                 ?
    N1 Cu1 O1 . . 87.75(8) ?
    N1 Cu1 O1 2_666 . 92.25(8) ?
    N2 Cu1 O1 2_666 . 97.63(8) ?
    N2 Cu1 O1 . . 82.37(8) ?
    C1 N1 C2 . . 113.1(2) ?
    C1 N1 Cu1 . . 116.33(18) ?
    C2 N1 Cu1 . . 108.35(17) ?
    C1 N1 H1 . . 106(2) ?
    C2 N1 H1 . . 108(2) ?
    Cu1 N1 H1 . . 104(2) ?
    C7 N2 C8 . . 114.3(2) ?
    C7 N2 Cu1 . . 107.58(17) ?
    C8 N2 Cu1 . . 121.32(18) ?
    C7 N2 H2 . . 102(2) ?
    C8 N2 H2 . . 111(2) ?
    Cu1 N2 H2 . . 98(2) ?
    O3 N3 O2 . . 120.9(2) ?
    O3 N3 O1 . . 119.5(2) ?
    O2 N3 O1 . . 119.6(2) ?
    N3 O1 Cu1 . . 131.16(18) ?
    N1 C1 C9 . 2_666 111.0(2) ?
    N1 C1 H1A . . 109.4 ?
    C9 C1 H1A 2_666 . 109.4 ?
    N1 C1 H1B . . 109.4 ?
    C9 C1 H1B 2_666 . 109.4 ?
    H1A C1 H1B . . 108.0 ?
    N1 C2 C3 . . 114.3(2) ?
    N1 C2 C7 . . 107.1(2) ?
    C3 C2 C7 . . 111.1(2) ?
    N1 C2 H2A . . 108.0 ?
    C3 C2 H2A . . 108.0 ?
    C7 C2 H2A . . 108.0 ?
    C2 C3 C4 . . 110.7(2) ?
    C2 C3 H3A . . 109.5 ?
    C4 C3 H3A . . 109.5 ?
    C2 C3 H3B . . 109.5 ?
    C4 C3 H3B . . 109.5 ?
    H3A C3 H3B . . 108.1 ?
    C5 C4 C3 . . 110.9(2) ?
    C5 C4 H4A . . 109.5 ?
    C3 C4 H4A . . 109.5 ?
    C5 C4 H4B . . 109.5 ?
    C3 C4 H4B . . 109.5 ?
    H4A C4 H4B . . 108.1 ?
    C4 C5 C6 . . 110.4(2) ?
    C4 C5 H5A . . 109.6 ?
    C6 C5 H5A . . 109.6 ?
    C4 C5 H5B . . 109.6 ?
    C6 C5 H5B . . 109.6 ?
    H5A C5 H5B . . 108.1 ?
    C5 C6 C7 . . 111.2(2) ?
    C5 C6 H6A . . 109.4 ?
    C7 C6 H6A . . 109.4 ?
    C5 C6 H6B . . 109.4 ?
    C7 C6 H6B . . 109.4 ?
    H6A C6 H6B . . 108.0 ?
    N2 C7 C2 . . 107.0(2) ?
    N2 C7 C6 . . 113.1(2) ?
    C2 C7 C6 . . 111.3(2) ?
    N2 C7 H7 . . 108.4 ?
    C2 C7 H7 . . 108.4 ?
    C6 C7 H7 . . 108.4 ?
    N2 C8 C10 . . 112.4(2) ?
    N2 C8 C9 . . 108.9(2) ?
    C10 C8 C9 . . 112.8(3) ?
    N2 C8 H8 . . 107.5 ?
    C10 C8 H8 . . 107.5 ?
    C9 C8 H8 . . 107.5 ?
    C1 C9 C8 2_666 . 116.4(2) ?
    C1 C9 H9A 2_666 . 108.2 ?
    C8 C9 H9A . . 108.2 ?
    C1 C9 H9B 2_666 . 108.2 ?
    C8 C9 H9B . . 108.2 ?
    H9A C9 H9B . . 107.3 ?
    C8 C10 H10A . . 109.5 ?
    C8 C10 H10B . . 109.5 ?
    H10A C10 H10B . . 109.5 ?
    C8 C10 H10C . . 109.5 ?
    H10A C10 H10C . . 109.5 ?
    H10B C10 H10C . . 109.5 ?
loop_
    _geom_torsion_atom_site_label_1
    _geom_torsion_atom_site_label_2
    _geom_torsion_atom_site_label_3
    _geom_torsion_atom_site_label_4
    _geom_torsion_site_symmetry_1
    _geom_torsion_site_symmetry_2
    _geom_torsion_site_symmetry_3
    _geom_torsion_site_symmetry_4
    _geom_torsion
    _geom_torsion_publ_flag
    N2 Cu1 N1 C1 2_666 . . . 35.3(2) ?
    N2 Cu1 N1 C1 . . . . -144.7(2) ?
    O1 Cu1 N1 C1 . . . . -62.11(19) ?
    N2 Cu1 N1 C2 2_666 . . . 164.12(17) ?
    N2 Cu1 N1 C2 . . . . -15.88(17) ?
    O1 Cu1 N1 C2 . . . . 66.66(18) ?
    N1 Cu1 N2 C7 . . . . -14.16(18) ?
    N1 Cu1 N2 C7 2_666 . . . 165.84(18) ?
    O1 Cu1 N2 C7 . . . . -102.58(18) ?
    N1 Cu1 N2 C8 . . . . -148.4(2) ?
    N1 Cu1 N2 C8 2_666 . . . 31.6(2) ?
    O1 Cu1 N2 C8 . . . . 123.1(2) ?
    O3 N3 O1 Cu1 . . . . 166.62(19) ?
    O2 N3 O1 Cu1 . . . . -14.8(4) ?
    N1 Cu1 O1 N3 . . . . -172.7(2) ?
    N1 Cu1 O1 N3 2_666 . . . 7.3(2) ?
    N2 Cu1 O1 N3 2_666 . . . 92.4(2) ?
    N2 Cu1 O1 N3 . . . . -87.6(2) ?
    C2 N1 C1 C9 . . . 2_666 175.8(2) ?
    Cu1 N1 C1 C9 . . . 2_666 -57.8(3) ?
    C1 N1 C2 C3 . . . . -63.6(3) ?
    Cu1 N1 C2 C3 . . . . 165.83(19) ?
    C1 N1 C2 C7 . . . . 172.8(2) ?
    Cu1 N1 C2 C7 . . . . 42.3(2) ?
    N1 C2 C3 C4 . . . . -177.7(2) ?
    C7 C2 C3 C4 . . . . -56.3(3) ?
    C2 C3 C4 C5 . . . . 57.5(3) ?
    C3 C4 C5 C6 . . . . -57.2(3) ?
    C4 C5 C6 C7 . . . . 56.0(3) ?
    C8 N2 C7 C2 . . . . 178.5(2) ?
    Cu1 N2 C7 C2 . . . . 40.6(2) ?
    C8 N2 C7 C6 . . . . -58.6(3) ?
    Cu1 N2 C7 C6 . . . . 163.59(19) ?
    N1 C2 C7 N2 . . . . -55.2(3) ?
    C3 C2 C7 N2 . . . . 179.4(2) ?
    N1 C2 C7 C6 . . . . -179.2(2) ?
    C3 C2 C7 C6 . . . . 55.3(3) ?
    C5 C6 C7 N2 . . . . -175.7(2) ?
    C5 C6 C7 C2 . . . . -55.2(3) ?
    C7 N2 C8 C10 . . . . -52.7(3) ?
    Cu1 N2 C8 C10 . . . . 78.8(3) ?
    C7 N2 C8 C9 . . . . -178.4(2) ?
    Cu1 N2 C8 C9 . . . . -46.9(3) ?
    N2 C8 C9 C1 . . . 2_666 67.3(3) ?
    C10 C8 C9 C1 . . . 2_666 -58.2(3) ?
loop_
    _geom_hbond_atom_site_label_D
    _geom_hbond_atom_site_label_H
    _geom_hbond_atom_site_label_A
    _geom_hbond_site_symmetry_A
    _geom_hbond_distance_DH
    _geom_hbond_distance_HA
    _geom_hbond_distance_DA
    _geom_hbond_angle_DHA
    N1 H1 O2 2_666 0.880(10)
                           2.15(2) 2.992(3) 160(3)
    N2 H2 O3 2_766 0.880(10)
                           2.23(2) 2.961(3) 140(3)
