# Supplementary material for: {3,14-Dimethyl-2,6,13,17-tetra­aza­tricyclo­[16.4.0.07,12]docosane-κ4 N,N′,N′′,N′′′)bis­(nitrato-κO)copper(II)
Source: Acta Crystallogr Sect E Struct Rep Online. 2012 Jan 21;68(Pt 2):m190. doi: 10.1107/S1600536812001845 (PMC3274913; doi:10.1107/S1600536812001845)
Supplement: Supplementary file 2 [file e-68-0m190-Isup2.hkl]

# 
# h,k,l, Fc-squared, Fo-squared, sigma(Fo-squared) and status flag 
# 
data_I
_shelx_title '  P-1' 
_shelx_refln_list_code          4 
_shelx_F_calc_maximum       99.84 
_exptl_crystal_F_000       279.00 
_reflns_d_resolution_high  0.7964 
 
loop_ 
 _symmetry_equiv_pos_as_xyz 
 'x, y, z' 
 '-x, -y, -z' 
 
_cell_length_a     8.2552 
_cell_length_b     8.8074 
_cell_length_c     9.1399 
_cell_angle_alpha  67.879 
_cell_angle_beta   68.780 
_cell_angle_gamma  75.096 
 
_shelx_F_squared_multiplier     1.000 
 
loop_ 
 _refln_index_h 
 _refln_index_k 
 _refln_index_l 
 _refln_F_squared_calc 
 _refln_F_squared_meas 
 _refln_F_squared_sigma 
 _refln_observed_status 
   3   0   0       90.40       57.51     12.25 o 
   4   0   0     2155.45     2464.78    184.58 o 
   5   0   0      476.22      548.30     41.88 o 
   6   0   0       12.87       12.21      2.75 o 
   7   0   0       76.83       55.13     16.52 o 
   8   0   0       54.30       59.62     10.03 o 
   9   0   0       28.21       20.24     10.42 o 
  -9   1   0      259.28      257.47     17.38 o 
  -8   1   0       73.49       54.46      9.55 o 
  -7   1   0       59.25       54.99      4.54 o 
  -6   1   0       15.36       22.69      6.12 o 
  -4   1   0     5530.69     2239.58   1014.14 o 
  -3   1   0      456.12      352.08    170.11 o 
  -2   1   0      469.35      675.35     34.00 o 
  -1   1   0       40.64       51.21      2.52 o 
   0   1   0     3254.34     3505.24     18.52 o 
   1   1   0     3993.84     4348.01     19.03 o 
   2   1   0       34.54       25.90      2.73 o 
   3   1   0     1255.63     1415.89     51.02 o 
   4   1   0      186.21      206.43     14.67 o 
   5   1   0        4.79        5.32      2.33 o 
   6   1   0      149.72      131.78     29.01 o 
   7   1   0       14.38       14.08      8.48 o 
   8   1   0      326.92      350.91     18.97 o 
   9   1   0        4.20       -3.90     10.48 o 
  -9   2   0       60.33       49.39     10.88 o 
  -8   2   0      181.58      158.17     12.24 o 
  -7   2   0      145.78      172.77     11.99 o 
  -6   2   0       44.38       30.59      6.33 o 
  -5   2   0      431.31      440.93     56.03 o 
  -4   2   0      516.91      570.87     10.87 o 
  -3   2   0     3952.79     5012.94    256.20 o 
  -2   2   0      550.41      723.01     27.94 o 
  -1   2   0     6246.77     7637.64    135.93 o 
   0   2   0      154.39      192.39     15.52 o 
   1   2   0      103.60       91.95      5.08 o 
   2   2   0     2109.26     2282.37     31.53 o 
   3   2   0     1553.34     1720.98     43.41 o 
   4   2   0      149.38      140.61      4.00 o 
   5   2   0       93.37       82.95      4.91 o 
   6   2   0      102.81       99.57     18.51 o 
   7   2   0      107.52       72.10     28.58 o 
   8   2   0       21.48       31.38     11.22 o 
   9   2   0        0.87        4.02     11.41 o 
  -8   3   0       38.05       37.90      8.81 o 
  -7   3   0      160.12      182.61     12.16 o 
  -6   3   0      142.14      152.04     14.92 o 
  -5   3   0      297.31      316.03     41.18 o 
  -4   3   0       48.10       60.62      9.06 o 
  -3   3   0       47.13       57.58      2.85 o 
  -2   3   0     2114.33     2647.78     58.79 o 
  -1   3   0     1288.63     1370.99     66.34 o 
   0   3   0      145.28      176.53      5.44 o 
   1   3   0      806.17      769.28     58.22 o 
   2   3   0      763.64      776.42     10.70 o 
   3   3   0      560.21      610.63      9.74 o 
   4   3   0       29.60       44.28      3.34 o 
   5   3   0      649.89      647.92     10.52 o 
   6   3   0      274.26      251.91      7.88 o 
   7   3   0      353.59      346.24     18.20 o 
   8   3   0      114.41      120.74     14.21 o 
   9   3   0       92.74      100.84     15.44 o 
  -8   4   0       38.73       26.17      7.45 o 
  -7   4   0       49.57       47.65      5.02 o 
  -6   4   0      405.13      488.88     40.82 o 
  -5   4   0      140.49      151.15      7.86 o 
  -4   4   0       87.56      114.53      4.27 o 
  -3   4   0      224.44      241.77      5.92 o 
  -2   4   0     1960.09     2196.34     93.50 o 
  -1   4   0      318.00      305.66     16.41 o 
   0   4   0      129.21      141.21      6.99 o 
   1   4   0     2273.88     2361.59     72.25 o 
   2   4   0     2298.45     2456.82    116.35 o 
   3   4   0       27.06       26.65      4.25 o 
   4   4   0      257.22      286.16      8.56 o 
   5   4   0      242.71      231.61      8.87 o 
   6   4   0      207.97      196.87      6.78 o 
   7   4   0        1.01       -1.69      4.72 o 
   8   4   0       19.01       17.60     10.82 o 
   9   4   0      341.60      378.64     22.47 o 
  -7   5   0       41.02       31.50      6.97 o 
  -6   5   0      149.76      146.84      8.94 o 
  -5   5   0       44.68       33.85     17.84 o 
  -4   5   0       59.36       68.20      6.01 o 
  -3   5   0      558.85      669.11     10.63 o 
  -2   5   0     1268.12     1362.86     50.83 o 
  -1   5   0       37.67       30.96      5.28 o 
   0   5   0     1162.79     1118.79     55.84 o 
   1   5   0      765.63      781.11     28.32 o 
   2   5   0     1044.06     1083.95     14.61 o 
   3   5   0        6.13        5.88      4.43 o 
   4   5   0      309.40      305.89     14.01 o 
   5   5   0      779.04      741.95     22.81 o 
   6   5   0      340.50      301.08     10.56 o 
   7   5   0       10.51       12.15      6.07 o 
   8   5   0       92.91       85.53     14.23 o 
   9   5   0       69.60       95.82     15.81 o 
  -6   6   0      177.67      184.03     17.56 o 
  -5   6   0       77.31       80.76      8.20 o 
  -4   6   0      423.09      464.98     11.51 o 
  -3   6   0      692.08      738.20     22.32 o 
  -2   6   0      477.69      509.17     18.37 o 
  -1   6   0      112.55      105.95      6.59 o 
   0   6   0      467.32      400.82     22.70 o 
   1   6   0      855.21      877.50     51.62 o 
   2   6   0       28.15       27.35      5.05 o 
   3   6   0      100.12      105.38      7.10 o 
   4   6   0       32.70       25.68      6.31 o 
   5   6   0        3.09        2.64      8.31 o 
   6   6   0      279.29      280.54     11.38 o 
   7   6   0        5.68        4.80      6.82 o 
   8   6   0       67.86       58.74     13.30 o 
  -6   7   0       30.41       48.43     14.21 o 
  -5   7   0       55.15       50.44     14.59 o 
  -4   7   0       91.85       78.64     15.47 o 
  -3   7   0      426.33      461.62     22.78 o 
  -2   7   0        0.80        0.80      9.77 o 
  -1   7   0      607.91      663.31     24.49 o 
   0   7   0       91.36       59.85     18.44 o 
   1   7   0       83.72       84.04     10.46 o 
   2   7   0      102.07       81.86      7.51 o 
   3   7   0      426.96      413.74     12.95 o 
   4   7   0      193.52      177.09     14.33 o 
   5   7   0       78.49       74.48     12.52 o 
   6   7   0        4.39        3.10      6.72 o 
   7   7   0      157.83      164.11     10.81 o 
  -4   8   0      111.68      101.68     15.99 o 
  -3   8   0       24.54       12.22     12.62 o 
  -2   8   0       24.00       21.88     12.03 o 
  -1   8   0      288.97      304.99     19.30 o 
   0   8   0      199.18      179.68     15.37 o 
   1   8   0       57.87       36.86     11.75 o 
   2   8   0        3.38        1.73      4.79 o 
   3   8   0      269.63      273.48     35.80 o 
   4   8   0       95.92      104.18     13.63 o 
   5   8   0       46.33       33.59     12.61 o 
   6   8   0      103.40       89.20      9.54 o 
   7   8   0       75.10       72.71      9.51 o 
  -3   9   0        0.73       -3.34     13.49 o 
  -2   9   0      102.80      121.35     16.89 o 
  -1   9   0      154.04      185.21     18.19 o 
   0   9   0      120.65      120.62     15.78 o 
   1   9   0       36.32       36.16     12.85 o 
   2   9   0       36.37       23.45     13.05 o 
   3   9   0      114.37      127.03     16.09 o 
   4   9   0      144.00      142.28     16.28 o 
   5   9   0       64.96       59.57     13.79 o 
   0  10   0       42.20       50.59     15.22 o 
   1  10   0       25.96       23.59     14.16 o 
   2  10   0       71.01       73.95     15.67 o 
   3  10   0        0.58        4.95     12.90 o 
  -4  -9   1        5.13       -4.40     12.24 o 
  -3  -9   1       39.00       58.46     14.02 o 
  -2  -9   1       64.41       60.03     14.24 o 
  -1  -9   1       15.71       30.15     12.84 o 
   0  -9   1       45.85       33.36     13.57 o 
   1  -9   1       74.41       54.35     14.46 o 
   2  -9   1       97.40      109.28     17.12 o 
  -6  -8   1        5.13        6.97      8.05 o 
  -5  -8   1      153.89      160.86     16.34 o 
  -4  -8   1       83.37       71.96     13.66 o 
  -3  -8   1       86.23       84.53     13.69 o 
  -2  -8   1       49.55       53.50     12.45 o 
  -1  -8   1        4.28        6.53      9.58 o 
   0  -8   1       60.97       48.08     12.64 o 
   1  -8   1      369.59      343.98     20.80 o 
   2  -8   1       75.89       84.12     13.94 o 
   3  -8   1       96.39       96.09     15.52 o 
   4  -8   1       73.66       74.49     14.44 o 
  -7  -7   1       59.27       59.07      9.40 o 
  -6  -7   1       33.22       35.21      8.16 o 
  -5  -7   1      147.30      138.27     14.20 o 
  -4  -7   1       50.81       36.60     11.22 o 
  -3  -7   1      445.21      435.81     14.24 o 
  -2  -7   1       19.05       21.70      5.30 o 
  -1  -7   1      151.33      160.23     10.43 o 
   0  -7   1        2.31       -1.99      9.36 o 
   1  -7   1        0.80       -5.43      9.56 o 
   2  -7   1       28.00       32.00     11.31 o 
   3  -7   1      175.42      167.88     15.60 o 
   4  -7   1      128.30      126.39     14.89 o 
   5  -7   1       14.64       15.14     11.98 o 
  -7  -6   1       87.38       93.00      9.47 o 
  -6  -6   1      144.71      139.32     10.85 o 
  -5  -6   1      132.74      128.83     13.05 o 
  -4  -6   1        0.93       -0.57      8.89 o 
  -3  -6   1       12.64       10.41      5.73 o 
  -2  -6   1      278.58      261.23      9.08 o 
  -1  -6   1      571.39      559.19     34.29 o 
   0  -6   1      593.60      443.02     59.70 o 
   1  -6   1      179.56      160.63     13.48 o 
   2  -6   1       12.85        6.34      9.12 o 
   3  -6   1      871.05      917.94     26.75 o 
   4  -6   1      122.74      120.88     13.17 o 
   5  -6   1      152.58      172.35     15.66 o 
   6  -6   1       14.47       12.47     10.68 o 
  -8  -5   1       25.48       37.76     13.12 o 
  -7  -5   1        1.78       -2.63      6.69 o 
  -6  -5   1      551.05      526.85     12.21 o 
  -5  -5   1      150.75      132.64     12.65 o 
  -4  -5   1      412.46      408.86     12.47 o 
  -3  -5   1      732.80      806.96     16.07 o 
  -2  -5   1        3.76        5.70      5.12 o 
  -1  -5   1      477.13      451.79     34.02 o 
   0  -5   1      326.95      302.48     10.23 o 
   1  -5   1       18.29       15.81      4.16 o 
   2  -5   1       17.58       17.94      4.68 o 
   3  -5   1      685.43      743.14     14.32 o 
   4  -5   1      141.81      137.88     10.22 o 
   5  -5   1      150.11      150.56      5.36 o 
   6  -5   1      288.68      209.22     79.83 o 
   7  -5   1       84.14       87.47      8.45 o 
  -8  -4   1       43.11       54.79     13.69 o 
  -7  -4   1        8.37        5.81      5.97 o 
  -6  -4   1       13.13       18.71      5.37 o 
  -5  -4   1      275.68      266.84     14.46 o 
  -4  -4   1      443.97      440.83     15.17 o 
  -3  -4   1      409.13      401.07     14.18 o 
  -2  -4   1       29.61       11.32      6.18 o 
  -1  -4   1      492.77      465.85     14.68 o 
   0  -4   1      242.51      214.28      5.37 o 
   1  -4   1      492.91      480.36     22.48 o 
   2  -4   1     2195.03     2237.56     36.55 o 
   3  -4   1       62.98       58.04      3.27 o 
   4  -4   1      794.01      896.97     20.84 o 
   5  -4   1      241.31      243.93      6.47 o 
   6  -4   1      366.85      352.49     14.29 o 
   7  -4   1       39.31       33.00      6.53 o 
   8  -4   1       87.77       52.94     11.02 o 
  -9  -3   1      102.13       83.17     15.82 o 
  -8  -3   1       89.79       83.87     13.69 o 
  -7  -3   1      509.52      521.72     22.62 o 
  -6  -3   1       25.25       14.88      4.09 o 
  -5  -3   1       85.69       88.81      4.96 o 
  -4  -3   1        1.95        1.15      3.56 o 
  -3  -3   1      755.16      767.28     11.85 o 
  -2  -3   1     1037.61     1041.76     25.46 o 
  -1  -3   1        5.42        6.40      4.20 o 
   0  -3   1      151.37      170.98      8.34 o 
   1  -3   1     1279.03     1284.88     15.21 o 
   2  -3   1      991.56     1121.49     13.14 o 
   3  -3   1       10.13       13.02      2.80 o 
   4  -3   1      227.59      240.11     14.22 o 
   5  -3   1      891.68      941.62     77.67 o 
   6  -3   1      265.35      269.39      9.11 o 
   7  -3   1       95.40      104.48      7.20 o 
   8  -3   1      154.06      147.29     12.54 o 
  -9  -2   1       39.30       46.70     14.11 o 
  -8  -2   1      124.22      138.84     15.22 o 
  -7  -2   1      556.30      543.02     51.34 o 
  -6  -2   1      261.60      263.08     27.71 o 
  -5  -2   1      160.59      150.70     16.13 o 
  -4  -2   1      107.21       85.07      3.81 o 
  -3  -2   1     1602.91     1617.08     14.24 o 
  -2  -2   1      730.53      714.91      9.35 o 
  -1  -2   1      249.10      254.29      8.34 o 
   0  -2   1      189.65      171.94      6.98 o 
   1  -2   1     7821.46     9178.14     46.16 o 
   2  -2   1       53.65       47.92      2.64 o 
   3  -2   1       39.99       29.68      4.14 o 
   4  -2   1      431.99      524.80     22.11 o 
   5  -2   1      297.71      330.87     24.13 o 
   6  -2   1       19.04       13.81      5.81 o 
   7  -2   1      113.97      100.44      9.92 o 
   8  -2   1      117.16      116.60     11.13 o 
   9  -2   1      245.06      194.47     14.54 o 
  -9  -1   1       66.56       63.48     13.57 o 
  -8  -1   1      254.02      279.72     18.56 o 
  -7  -1   1       49.14       52.32      5.61 o 
  -6  -1   1      229.32      257.61     18.75 o 
  -5  -1   1        9.05        8.62      3.73 o 
  -4  -1   1      234.19      231.09     16.60 o 
  -3  -1   1      624.23      657.16     31.90 o 
  -2  -1   1       19.29       14.26      1.97 o 
  -1  -1   1     1540.55     1705.87     15.56 o 
   0  -1   1      956.73     1073.22     12.48 o 
   1  -1   1      338.69      375.07     32.72 o 
   2  -1   1        1.52        2.49      1.50 o 
   3  -1   1      648.36      635.18      8.00 o 
   4  -1   1     1871.54     2005.62    168.06 o 
   5  -1   1     1907.00     1935.93    177.73 o 
   6  -1   1        5.74        2.79      3.49 o 
  -9   0   1       64.37       66.53     13.26 o 
  -8   0   1      276.46      302.12     18.28 o 
  -7   0   1       30.92       30.63      4.92 o 
  -6   0   1      247.08      255.47     27.27 o 
  -5   0   1        4.20        1.44      3.34 o 
  -4   0   1      920.23     1057.03     82.03 o 
  -3   0   1       86.70       67.71      3.25 o 
  -2   0   1      249.87      285.32     12.94 o 
  -1   0   1       95.94      101.06      3.62 o 
   0   0   1     4339.58     4430.08    148.28 o 
   1   0   1     1844.76     1902.91     80.29 o 
   2   0   1      476.06      548.41      9.69 o 
   7   0   1        1.14       -2.11      6.86 o 
   8   0   1       84.15       78.32      9.84 o 
   9   0   1       12.65        8.80      9.17 o 
  -9   1   1       86.29       84.09     13.68 o 
  -8   1   1       14.35       14.34      8.43 o 
  -7   1   1       19.47       22.49      4.67 o 
  -6   1   1        5.46       11.92      3.95 o 
  -5   1   1       62.20       76.17      5.87 o 
  -4   1   1       60.13       60.06      5.41 o 
  -3   1   1      109.40      103.72      4.39 o 
  -2   1   1      406.97      526.61     32.27 o 
  -1   1   1     1571.61     2215.39     90.61 o 
   0   1   1     1144.03     1001.22      8.38 o 
   1   1   1     1915.83     2042.14     19.65 o 
   3   1   1      348.09      356.35     10.10 o 
   4   1   1      733.49      820.46     17.45 o 
   5   1   1        2.75        2.28      3.67 o 
   6   1   1     2733.14     3045.51     41.15 o 
   7   1   1      710.89      795.96     23.74 o 
   8   1   1      194.16      217.58     15.08 o 
   9   1   1       10.56       15.42     10.21 o 
  -8   2   1       21.05       24.65      9.99 o 
  -7   2   1      244.83      279.22     14.71 o 
  -6   2   1       12.24       11.15      6.77 o 
  -5   2   1      685.15      530.36    140.85 o 
  -4   2   1       77.78       66.08     19.18 o 
  -3   2   1      444.63      498.02     52.79 o 
  -2   2   1     2422.66     3124.17    116.53 o 
  -1   2   1     1854.38     2092.78     20.83 o 
   0   2   1        8.06        5.11      1.49 o 
   1   2   1      165.07      217.43      6.41 o 
   2   2   1     9968.06    11084.63     80.79 o 
   3   2   1     4481.05     5324.25     24.95 o 
   4   2   1       17.04       22.76      3.04 o 
   5   2   1       22.41       30.24      6.63 o 
   6   2   1       32.55       32.81      8.24 o 
   7   2   1      457.52      553.07     20.74 o 
   8   2   1       47.46       56.69     11.19 o 
   9   2   1        3.62        3.80     10.03 o 
  -8   3   1       15.42        7.68      7.20 o 
  -7   3   1       58.03       62.46      8.07 o 
  -6   3   1      109.83      121.31      9.47 o 
  -5   3   1      166.85      181.58     27.13 o 
  -4   3   1       62.84       70.18      5.02 o 
  -3   3   1        1.31        2.69      2.31 o 
  -2   3   1     2589.27     3467.13     20.92 o 
  -1   3   1     3703.43     4219.17     63.17 o 
   0   3   1      323.33      330.90      9.63 o 
   1   3   1      738.84      733.62     12.42 o 
   2   3   1      467.57      445.46      7.85 o 
   3   3   1     3136.51     3574.95     47.07 o 
   4   3   1      224.68      230.88     21.27 o 
   5   3   1      857.55      926.50     14.03 o 
   6   3   1      264.87      248.79     11.08 o 
   7   3   1      259.23      253.12     15.27 o 
   8   3   1       18.83       23.00     10.39 o 
   9   3   1       12.76       24.71     12.00 o 
  -8   4   1      162.04      148.49      8.91 o 
  -7   4   1       33.93       25.56      4.70 o 
  -6   4   1      275.58      257.14     29.07 o 
  -5   4   1      147.97      192.62     19.47 o 
  -4   4   1       87.88       60.32     25.87 o 
  -3   4   1      119.60      122.42      5.13 o 
  -2   4   1      678.70      673.06     10.70 o 
  -1   4   1      455.06      461.73      5.19 o 
   0   4   1      100.73       95.01      3.08 o 
   1   4   1      843.73      947.70     34.99 o 
   2   4   1      333.54      339.22     11.64 o 
   3   4   1        1.68        4.22      3.41 o 
   4   4   1      127.15      142.44      5.22 o 
   5   4   1      314.19      326.84     11.38 o 
   6   4   1      127.63      113.84      6.26 o 
   7   4   1      387.29      378.78      8.71 o 
   8   4   1        1.73        4.92      9.36 o 
   9   4   1      145.68      133.11     15.58 o 
  -7   5   1       27.60       21.98      4.60 o 
  -6   5   1      121.76      115.01      6.59 o 
  -5   5   1        5.87       13.33      5.47 o 
  -4   5   1       12.94       14.31      5.91 o 
  -3   5   1      122.36      141.56      6.78 o 
  -2   5   1      268.93      294.90      6.61 o 
  -1   5   1        1.15        3.35      1.79 o 
   0   5   1      975.36      984.27     57.48 o 
   1   5   1     1050.40     1081.13     59.41 o 
   2   5   1      555.95      605.37     11.37 o 
   3   5   1      417.65      434.98     19.81 o 
   4   5   1      949.16      988.06     15.58 o 
   5   5   1      328.25      310.66     18.56 o 
   6   5   1      381.98      352.55     10.59 o 
   7   5   1       72.03       76.86      6.87 o 
   8   5   1      229.29      231.84     17.54 o 
   9   5   1       35.41       27.08     12.72 o 
  -6   6   1       45.49       26.88     14.08 o 
  -5   6   1       93.48       82.34     14.32 o 
  -4   6   1       39.92       38.53      7.12 o 
  -3   6   1      231.12      256.19     14.64 o 
  -2   6   1       12.36       13.22      3.25 o 
  -1   6   1       48.81       45.51      2.81 o 
   0   6   1      882.61      843.06     40.29 o 
   1   6   1      326.57      348.08      8.65 o 
   2   6   1      225.74      237.78      8.14 o 
   3   6   1      110.00      118.55      7.23 o 
   4   6   1     1098.78     1138.56     17.83 o 
   5   6   1       18.57       18.39      5.70 o 
   6   6   1      295.57      287.33     27.00 o 
   7   6   1       25.79       26.29      6.59 o 
   8   6   1      185.80      163.50     16.02 o 
   9   6   1       23.65       11.11     12.42 o 
  -6   7   1        0.66      -20.83     13.88 o 
  -5   7   1       27.70       -0.27     14.63 o 
  -4   7   1      236.05      268.53     20.84 o 
  -3   7   1      309.78      352.56     12.40 o 
  -2   7   1       77.10       80.99      4.62 o 
  -1   7   1      318.22      303.59     12.76 o 
   0   7   1      706.51      627.57     47.15 o 
   1   7   1      250.47      256.00     15.26 o 
   2   7   1      254.35      262.80     10.33 o 
   3   7   1      645.91      647.25     14.01 o 
   4   7   1      322.22      300.15     16.24 o 
   5   7   1      284.96      259.42     10.79 o 
   6   7   1       22.52       17.31      6.61 o 
   7   7   1      143.31      148.50      9.82 o 
   8   7   1      170.00      174.41     16.36 o 
  -4   8   1       77.09      107.76     17.97 o 
  -3   8   1       51.05       39.90     15.19 o 
  -2   8   1       86.52       99.80     15.58 o 
  -1   8   1      372.87      385.39     21.53 o 
   0   8   1      106.36       86.41     10.54 o 
   1   8   1      152.11      164.19      7.40 o 
   2   8   1        2.55        3.19      4.87 o 
   3   8   1      316.85      317.40     11.02 o 
   4   8   1       35.69       21.43     10.98 o 
   5   8   1      215.18      196.11     15.76 o 
   6   8   1        8.89        6.64      7.21 o 
   7   8   1        1.33       -6.26      7.34 o 
  -3   9   1        6.23       -3.30     14.62 o 
  -2   9   1       88.12       63.43     16.26 o 
  -1   9   1      233.85      215.64     20.77 o 
   0   9   1       63.46       56.21     13.67 o 
   1   9   1      166.13      169.59     16.64 o 
   2   9   1      188.60      174.57     16.61 o 
   3   9   1       13.51        8.63     11.12 o 
   4   9   1       87.67       57.03     13.65 o 
   5   9   1       68.84       65.28     13.96 o 
   6   9   1       61.21       56.52      9.45 o 
  -1  10   1       14.51       14.86     12.82 o 
   0  10   1       15.04       27.60     13.85 o 
   1  10   1       17.86       25.51     12.59 o 
   2  10   1      170.46      155.53     18.18 o 
   3  10   1       12.12       19.17     13.50 o 
   4  10   1       50.17       47.28     14.16 o 
  -3  -9   2        3.09       17.85     12.91 o 
  -2  -9   2       55.60       49.30     14.76 o 
  -1  -9   2        1.06       11.59     13.15 o 
   0  -9   2       67.08       50.14     14.11 o 
   1  -9   2        1.03        8.99     13.15 o 
  -5  -8   2       41.31       44.32     13.37 o 
  -4  -8   2      106.00       93.83     14.48 o 
  -3  -8   2       57.38       63.22     13.33 o 
  -2  -8   2       62.37       57.05     14.57 o 
  -1  -8   2       57.83       64.56     13.61 o 
   0  -8   2      127.70      133.52     16.01 o 
   1  -8   2      236.18      212.84     18.09 o 
   2  -8   2        6.54       -9.20     11.46 o 
   3  -8   2       16.31       13.35     12.97 o 
   4  -8   2       97.22      104.81     16.67 o 
  -6  -7   2       54.22       49.91     12.78 o 
  -5  -7   2      112.02       92.77     14.26 o 
  -4  -7   2       39.37       28.29     11.37 o 
  -3  -7   2      259.34      277.05     18.20 o 
  -2  -7   2        1.17        0.21      4.94 o 
  -1  -7   2       15.98       20.52     10.98 o 
   0  -7   2       65.61       55.58     11.70 o 
   1  -7   2       87.29       85.60     12.99 o 
   2  -7   2       37.27       36.36     10.86 o 
   3  -7   2      204.65      234.58     17.70 o 
   4  -7   2       84.29       88.95     14.37 o 
   5  -7   2       17.74        9.78     12.50 o 
  -7  -6   2       87.21       94.36     10.07 o 
  -6  -6   2      195.96      202.22     11.83 o 
  -5  -6   2      106.45      108.36     13.12 o 
  -4  -6   2      255.84      258.44     17.11 o 
  -3  -6   2      474.97      454.57     19.71 o 
  -2  -6   2      286.56      271.70     16.10 o 
  -1  -6   2      385.97      364.66     31.65 o 
   0  -6   2      174.75      114.21     15.88 o 
   1  -6   2       65.93       60.18     10.51 o 
   2  -6   2       69.02       65.18     10.71 o 
   3  -6   2      338.97      309.64     17.52 o 
   4  -6   2      110.25       91.90     13.13 o 
   5  -6   2      106.42       95.58     14.04 o 
   6  -6   2        2.78        0.98     10.95 o 
  -7  -5   2      154.78      172.99     11.03 o 
  -6  -5   2      269.75      269.14     12.02 o 
  -5  -5   2       84.70       77.72     11.55 o 
  -4  -5   2      159.23      136.07     12.78 o 
  -3  -5   2       42.74       34.55      9.18 o 
  -2  -5   2        4.16        2.15      7.73 o 
  -1  -5   2      266.44      263.12     14.54 o 
   0  -5   2      464.57      385.57     26.25 o 
   1  -5   2       45.18       40.21      8.60 o 
   2  -5   2       56.57       43.32      8.93 o 
   3  -5   2      240.71      206.96     13.73 o 
   4  -5   2      125.32      121.85     12.84 o 
   5  -5   2      227.63      149.35     32.38 o 
   6  -5   2      323.77      292.03     14.14 o 
   7  -5   2       21.15       13.96      6.57 o 
  -8  -4   2      122.63      154.01     18.05 o 
  -7  -4   2      267.81      297.28     19.43 o 
  -6  -4   2      173.17      158.83      7.93 o 
  -5  -4   2      302.64      310.12      9.87 o 
  -4  -4   2      790.14      741.98     15.09 o 
  -3  -4   2      107.44       96.09      7.18 o 
  -2  -4   2      282.47      239.94      8.99 o 
  -1  -4   2      254.22      289.72     13.12 o 
   0  -4   2      346.16      287.22     10.69 o 
   1  -4   2      161.48      140.52      8.17 o 
   2  -4   2     1485.25     1320.30     75.91 o 
   3  -4   2       59.19       47.49      5.37 o 
   4  -4   2       76.17       61.22      2.95 o 
   5  -4   2      244.89      268.41      6.95 o 
   6  -4   2      130.62      134.04      8.33 o 
   7  -4   2      144.93      139.48      9.09 o 
   8  -4   2       54.63       42.85     10.70 o 
  -8  -3   2      109.99      122.55     16.38 o 
  -7  -3   2      133.19      142.49     15.62 o 
  -6  -3   2       11.36       14.10      5.76 o 
  -5  -3   2       70.32       75.67      6.68 o 
  -4  -3   2      133.08      105.41      8.95 o 
  -3  -3   2      262.16      226.21     10.68 o 
  -2  -3   2      658.52      439.70    318.77 o 
  -1  -3   2       13.70        4.33      4.95 o 
   0  -3   2     1388.56     1467.02     48.35 o 
   1  -3   2      678.23      681.24     16.58 o 
   2  -3   2      674.37      653.12     26.05 o 
   3  -3   2      755.05      696.24     19.00 o 
   4  -3   2      227.47      227.58      6.99 o 
   5  -3   2      283.75      281.82     11.61 o 
   6  -3   2      549.05      545.37     15.33 o 
   7  -3   2      110.76      116.21     16.26 o 
   8  -3   2      271.65      235.04     15.75 o 
  -8  -2   2      203.79      209.96     18.01 o 
  -7  -2   2      180.40      177.95     15.91 o 
  -6  -2   2      173.55      125.63     88.17 o 
  -5  -2   2      420.80      308.85    232.44 o 
  -4  -2   2        1.23        2.25      2.95 o 
  -3  -2   2      623.47      628.10     10.71 o 
  -2  -2   2      398.30      401.56     18.58 o 
  -1  -2   2     2204.49     2223.93     25.15 o 
   0  -2   2       57.14       72.61      3.18 o 
   1  -2   2      387.98      286.78     30.34 o 
   2  -2   2       28.31       25.60      1.52 o 
   3  -2   2      289.18      273.57      7.76 o 
   4  -2   2      371.06      365.72     16.43 o 
   5  -2   2      162.57      195.56      6.17 o 
   6  -2   2      182.71      209.16     16.61 o 
   7  -2   2      402.32      483.40     50.97 o 
   8  -2   2       19.71       21.52      8.43 o 
   9  -2   2       70.77       49.92     10.04 o 
  -8  -1   2      240.10      276.49     19.53 o 
  -7  -1   2       63.89       93.89     12.87 o 
  -6  -1   2      254.12      243.02     81.12 o 
  -5  -1   2      326.53      342.72     23.75 o 
  -4  -1   2       63.01       62.35      6.58 o 
  -3  -1   2      314.97      296.31      5.90 o 
  -2  -1   2      354.69      323.83      6.53 o 
  -1  -1   2      464.68      463.33     10.34 o 
   0  -1   2     2210.43     2125.76     25.54 o 
   1  -1   2      953.06      939.41     32.73 o 
   2  -1   2       74.36       82.86      2.73 o 
   3  -1   2     1281.39     1270.63     58.86 o 
   4  -1   2      212.27      237.58      5.96 o 
   5  -1   2      244.75      300.98     21.05 o 
   6  -1   2      114.40      136.55     22.94 o 
   7  -1   2      392.84      381.02     41.25 o 
   8  -1   2      137.46       99.95     10.71 o 
   9  -1   2      195.45      126.74     12.10 o 
  -8   0   2      180.24      189.21     16.74 o 
  -7   0   2      489.51      545.05     21.60 o 
  -6   0   2      619.24      597.61     51.25 o 
  -5   0   2      194.08      186.90     19.25 o 
  -4   0   2      775.71      811.43     12.16 o 
  -3   0   2      168.77      159.41     17.05 o 
  -2   0   2      314.73      332.59      8.87 o 
  -1   0   2       21.36       22.18      3.30 o 
   0   0   2      717.42      694.74      7.95 o 
   1   0   2      680.23      705.02     13.23 o 
   2   0   2       19.58       21.50      1.36 o 
   3   0   2      190.39      173.19      2.89 o 
   4   0   2      419.92      469.81     22.45 o 
   5   0   2        6.31        6.41      1.36 o 
  -8   1   2        3.76        9.47      9.09 o 
  -7   1   2      187.45      202.65     13.89 o 
  -6   1   2      373.76      221.22    191.58 o 
  -5   1   2       42.04       45.24      4.89 o 
  -4   1   2      641.93      746.10     11.73 o 
  -3   1   2      137.09      141.08      7.07 o 
  -2   1   2      192.89      255.01      7.45 o 
  -1   1   2       29.63       27.35      2.52 o 
   0   1   2     1734.14     1612.15     14.84 o 
   1   1   2      553.76      581.69     19.49 o 
   2   1   2     1314.09     1518.40     65.16 o 
   3   1   2      322.90      355.69      4.11 o 
   4   1   2      447.41      498.81      9.90 o 
   5   1   2      462.10      436.15     14.57 o 
   6   1   2      765.73      938.14     91.17 o 
   7   1   2     1080.29     1036.77     25.51 o 
   8   1   2      342.89      327.08     16.29 o 
   9   1   2        0.97       -1.05      9.61 o 
  10   1   2       25.49       11.60     10.37 o 
  -8   2   2      167.45      192.48     14.90 o 
  -7   2   2      159.62      174.23     12.43 o 
  -6   2   2       50.88       49.77      7.63 o 
  -5   2   2      116.96      108.25      6.21 o 
  -4   2   2      130.64      123.00      5.57 o 
  -3   2   2       83.41       48.92     18.45 o 
  -2   2   2       31.14       53.63      2.76 o 
  -1   2   2      446.26      389.49     15.80 o 
   0   2   2      349.94      331.31      7.31 o 
   1   2   2      239.43      250.14      4.26 o 
   2   2   2       47.18       40.15      2.41 o 
   3   2   2     1059.49     1205.64     13.28 o 
   4   2   2       99.48      101.91      9.72 o 
   5   2   2       97.17       80.54      5.67 o 
   6   2   2      257.63      308.78     14.40 o 
   7   2   2      344.62      356.87     16.94 o 
   8   2   2     2279.29     2660.45     45.31 o 
   9   2   2       37.28       51.38     11.13 o 
  10   2   2       48.58       26.71     11.35 o 
  -8   3   2       62.40       61.06      7.38 o 
  -7   3   2      221.77      212.38     13.68 o 
  -6   3   2       17.03       10.30      4.87 o 
  -5   3   2      246.57      276.41      8.91 o 
  -4   3   2       18.49       22.64      4.00 o 
  -3   3   2      248.79      254.47     86.06 o 
  -2   3   2       12.10        9.59      2.50 o 
  -1   3   2     1631.92     1718.20     10.91 o 
   0   3   2       21.04       21.37      2.28 o 
   1   3   2     2037.63     2049.76     63.29 o 
   2   3   2      821.03      812.84     24.54 o 
   3   3   2     1122.90     1230.36     15.85 o 
   4   3   2     3138.98     3691.16     19.34 o 
   5   3   2      891.39      979.66     27.72 o 
   6   3   2       15.41       15.63      7.11 o 
   7   3   2       99.51       96.91     11.24 o 
   8   3   2      227.98      244.92     16.54 o 
   9   3   2      471.93      519.80     23.47 o 
  10   3   2       25.31       22.69     12.54 o 
  -7   4   2       15.09        5.89      5.29 o 
  -6   4   2      163.69      125.60      7.70 o 
  -5   4   2      240.26      248.13      7.29 o 
  -4   4   2       90.94       94.37      5.50 o 
  -3   4   2       97.16       76.30     28.54 o 
  -2   4   2      399.16      399.10     27.71 o 
  -1   4   2       50.38       40.87      3.67 o 
   0   4   2      188.57      189.51      4.82 o 
   1   4   2      428.46      449.36      9.52 o 
   2   4   2       32.46       36.76      3.89 o 
   3   4   2       56.84       48.35      3.41 o 
   4   4   2      447.65      446.38      8.05 o 
   5   4   2     1790.23     2157.69     35.50 o 
   6   4   2       54.80       57.74      4.69 o 
   7   4   2      329.21      245.84     38.46 o 
   8   4   2        1.95        0.97      8.85 o 
   9   4   2      208.74      200.75     16.67 o 
  -7   5   2       23.42       18.71      6.38 o 
  -6   5   2      159.70      161.67      8.08 o 
  -5   5   2      163.79      164.85     12.12 o 
  -4   5   2      135.45      152.57      6.85 o 
  -3   5   2       82.87       94.03      8.12 o 
  -2   5   2      920.70      979.79     44.93 o 
  -1   5   2       35.97       31.99      2.89 o 
   0   5   2      864.19      807.76      9.88 o 
   1   5   2      194.94      212.23      7.95 o 
   2   5   2      289.57      299.63     10.06 o 
   3   5   2      171.10      190.14     10.42 o 
   4   5   2      299.86      262.08      7.03 o 
   5   5   2      148.85      168.99     11.07 o 
   6   5   2      510.46      573.67     23.34 o 
   7   5   2      121.64      122.10      6.84 o 
   8   5   2       60.95       58.08     11.34 o 
   9   5   2      137.46      144.27     15.38 o 
  -6   6   2      203.46      208.25     20.33 o 
  -5   6   2       37.40       40.10      6.83 o 
  -4   6   2       53.99       53.93      9.24 o 
  -3   6   2        8.35        3.51      5.31 o 
  -2   6   2       14.07       13.16      3.71 o 
  -1   6   2       29.33       27.09      2.86 o 
   0   6   2      336.37      368.11     37.63 o 
   1   6   2       73.56       69.73      4.50 o 
   2   6   2      140.96      145.19      7.14 o 
   3   6   2      137.80      130.02      7.25 o 
   4   6   2      244.05      253.63     12.56 o 
   5   6   2      125.03       94.53      7.11 o 
   6   6   2      486.84      435.06     12.21 o 
   7   6   2      143.68      139.40     10.78 o 
   8   6   2      217.64      224.13     16.88 o 
   9   6   2      277.01      287.61     19.62 o 
  -5   7   2      111.75      139.71     18.96 o 
  -4   7   2      139.80      167.81     19.42 o 
  -3   7   2      231.35      228.90     38.24 o 
  -2   7   2       72.46       54.41      4.48 o 
  -1   7   2      111.10       93.21      8.76 o 
   0   7   2       64.84       65.85      4.29 o 
   1   7   2      250.55      264.29      7.19 o 
   2   7   2      293.73      308.34      9.97 o 
   3   7   2      363.32      358.52     10.99 o 
   4   7   2      102.03      101.87     11.43 o 
   5   7   2      253.77      263.62     12.14 o 
   6   7   2      375.91      358.78     12.21 o 
   7   7   2       15.67        9.67      6.32 o 
   8   7   2      231.20      209.78     17.38 o 
  -4   8   2       18.89       11.09     15.99 o 
  -3   8   2      158.23      225.71     20.87 o 
  -2   8   2       31.61       32.18      6.32 o 
  -1   8   2       77.07       77.95      5.33 o 
   0   8   2       15.43       14.41      3.21 o 
   1   8   2       83.84       94.48      6.66 o 
   2   8   2      267.98      287.51     11.09 o 
   3   8   2      303.64      327.04     15.02 o 
   4   8   2      267.99      294.92     17.27 o 
   5   8   2      387.07      355.13     12.58 o 
   6   8   2      228.16      217.27     11.03 o 
   7   8   2      142.80      130.27     10.09 o 
   8   8   2       71.29       89.77     14.64 o 
  -3   9   2        1.88      -14.59     14.47 o 
  -2   9   2      149.30      184.33     21.00 o 
  -1   9   2      186.41      175.10     20.06 o 
   0   9   2      150.59      167.44     17.69 o 
   1   9   2      108.92      121.99     16.46 o 
   2   9   2      100.42       96.04     14.69 o 
   3   9   2       54.71       63.45     13.32 o 
   4   9   2       59.93       62.00     12.83 o 
   5   9   2      199.77      182.44     26.12 o 
   6   9   2        5.79        3.55      7.27 o 
   7   9   2      159.95      139.62     11.21 o 
  -1  10   2        5.35      -13.29     14.73 o 
   0  10   2      119.52       87.54     19.49 o 
   1  10   2      139.81      147.64     19.31 o 
   2  10   2      103.48      100.57     16.59 o 
   3  10   2       83.62       83.42     15.09 o 
   4  10   2      115.34       89.01     15.52 o 
   5  10   2       40.97       27.40     13.34 o 
  -3  -8   3      296.65      352.96     22.46 o 
  -2  -8   3      238.80      248.67     19.48 o 
  -1  -8   3       49.33       47.43     12.74 o 
   0  -8   3        2.72       -4.71     11.79 o 
   1  -8   3       51.73       64.41     14.99 o 
   2  -8   3       98.27      121.65     17.07 o 
   3  -8   3       11.32        5.52     13.04 o 
  -5  -7   3       46.80       59.28     14.36 o 
  -4  -7   3       20.75        9.18     11.05 o 
  -3  -7   3      117.30      123.83     15.55 o 
  -2  -7   3      112.37      131.20      7.50 o 
  -1  -7   3       37.53       22.81     10.97 o 
   0  -7   3       95.87       76.50     13.29 o 
   1  -7   3      125.41      108.36     14.78 o 
   2  -7   3      111.67      114.78     15.34 o 
   3  -7   3       93.55      108.60     15.53 o 
   4  -7   3        1.55       -1.10     11.65 o 
   5  -7   3       46.21       37.40     14.42 o 
  -6  -6   3       68.94       97.84     10.25 o 
  -5  -6   3       62.22       59.12     14.17 o 
  -4  -6   3      146.83      159.34     14.80 o 
  -3  -6   3      271.21      247.83     17.12 o 
  -2  -6   3       74.72       65.32     11.04 o 
  -1  -6   3      104.90      110.68      6.12 o 
   0  -6   3       66.06       46.30      2.81 o 
   1  -6   3      162.42      134.36     13.49 o 
   2  -6   3       60.36       81.66     12.15 o 
   3  -6   3      264.29      288.98     18.01 o 
   4  -6   3       44.65       68.15     12.75 o 
   5  -6   3       24.27       21.41     11.84 o 
   6  -6   3       12.31       15.77     11.95 o 
  -7  -5   3       29.05       34.89     13.99 o 
  -6  -5   3       68.20       66.50     12.96 o 
  -5  -5   3        2.16        7.62     10.03 o 
  -4  -5   3      466.16      448.08     20.17 o 
  -3  -5   3      181.95      164.83     13.62 o 
  -2  -5   3      213.91      195.96     13.96 o 
  -1  -5   3      404.37      401.72      9.48 o 
   0  -5   3      604.33      555.84      8.80 o 
   1  -5   3       85.24       70.73     10.65 o 
   2  -5   3      144.23      137.10     12.58 o 
   3  -5   3      166.44      155.17     13.41 o 
   4  -5   3       94.97      100.89     12.25 o 
   5  -5   3      478.70      435.09     20.37 o 
   6  -5   3       50.09       52.46     12.26 o 
   7  -5   3       40.66       26.44     11.54 o 
  -7  -4   3      104.52       94.42     15.30 o 
  -6  -4   3      135.34      154.11     12.67 o 
  -5  -4   3      198.02      193.63     13.75 o 
  -4  -4   3      703.74      689.40     22.06 o 
  -3  -4   3      108.29       93.18     10.43 o 
  -2  -4   3      172.64      155.31     11.75 o 
  -1  -4   3      498.91      497.14      8.92 o 
   0  -4   3      577.46      519.05      9.18 o 
   1  -4   3      242.81      186.69     21.94 o 
   2  -4   3      186.46      167.75      9.60 o 
   3  -4   3        8.99        8.80      6.13 o 
   4  -4   3       11.32        8.18      8.18 o 
   5  -4   3       13.95        7.82      2.44 o 
   6  -4   3      189.30      185.14     21.43 o 
   7  -4   3       76.82       83.64      8.40 o 
   8  -4   3      157.39      145.51     14.40 o 
  -7  -3   3      185.38      201.54     18.03 o 
  -6  -3   3       19.75       40.10     11.65 o 
  -5  -3   3      634.39      645.69     12.65 o 
  -4  -3   3      345.62      325.60     10.62 o 
  -3  -3   3      281.41      273.68     16.68 o 
  -2  -3   3      433.50      377.07     12.77 o 
  -1  -3   3      732.01      713.06     39.66 o 
   0  -3   3       79.17       56.24      9.26 o 
   1  -3   3       26.35       15.37      2.35 o 
   2  -3   3     1134.27     1099.51     16.67 o 
   3  -3   3      256.18      173.90     29.17 o 
   4  -3   3      503.06      490.37     14.29 o 
   5  -3   3      242.95      255.34      9.26 o 
   6  -3   3        8.39        8.26      4.01 o 
   7  -3   3      241.04      269.24     33.47 o 
   8  -3   3      246.89      233.87     16.12 o 
  -8  -2   3       64.92       66.99     14.96 o 
  -7  -2   3      130.02      141.14     16.02 o 
  -6  -2   3      197.65      195.12     21.26 o 
  -5  -2   3      608.25      621.35     14.90 o 
  -4  -2   3       24.19       18.65      6.54 o 
  -3  -2   3      175.51      158.98      9.39 o 
  -2  -2   3      702.94      670.40     16.54 o 
  -1  -2   3      626.93      596.99     52.49 o 
   0  -2   3        6.24        2.04      2.59 o 
   1  -2   3      130.81      173.18      4.64 o 
   2  -2   3        7.64       11.42      1.73 o 
   3  -2   3      617.31      622.69     15.29 o 
   4  -2   3      367.83      384.67      6.37 o 
   5  -2   3      172.52      191.26      8.04 o 
   6  -2   3        5.35        6.49      3.58 o 
   7  -2   3      259.71      296.26     38.15 o 
   8  -2   3       68.84       58.98     10.93 o 
   9  -2   3      104.73      101.38     13.23 o 
  -8  -1   3       13.47       29.63     12.95 o 
  -7  -1   3       34.79       46.28     12.05 o 
  -6  -1   3      382.24      419.33     20.35 o 
  -5  -1   3      269.68      312.11     15.83 o 
  -4  -1   3       29.40       30.13      7.40 o 
  -3  -1   3      492.12      320.05    236.24 o 
  -2  -1   3     1004.86      934.37     24.04 o 
  -1  -1   3      798.04      837.98     27.06 o 
   0  -1   3      494.54      471.21      7.69 o 
   1  -1   3     1870.99     1758.23     18.88 o 
   2  -1   3        1.62        4.63      1.38 o 
   3  -1   3      900.63      874.94     23.36 o 
   4  -1   3       32.30       24.35      2.62 o 
   5  -1   3      633.85      705.62     25.46 o 
   6  -1   3      301.54      349.01     13.46 o 
   7  -1   3      146.24      162.70      8.33 o 
   8  -1   3       44.83       36.48      8.64 o 
   9  -1   3      150.97      119.75     12.58 o 
  -8   0   3       13.18       17.54     11.57 o 
  -7   0   3      100.83      126.12     14.17 o 
  -6   0   3      832.26      979.91     26.75 o 
  -5   0   3        2.69        1.28      7.44 o 
  -4   0   3      139.98       97.30     78.63 o 
  -3   0   3      402.11      393.31     19.37 o 
  -2   0   3      861.72      896.34     16.92 o 
  -1   0   3       92.99       86.49      4.17 o 
   0   0   3      386.54      366.13      5.31 o 
   1   0   3     1099.05     1028.39     21.18 o 
   2   0   3      653.33      702.93     17.13 o 
   3   0   3      108.68      109.03      5.04 o 
   4   0   3       18.30       23.41      2.09 o 
   5   0   3      345.03      393.88     14.54 o 
   6   0   3      337.78      337.59     29.60 o 
   7   0   3       56.14       54.28      8.28 o 
   8   0   3       61.66       46.03      8.74 o 
  -8   1   3       35.20       33.41     10.65 o 
  -7   1   3      103.12      122.45     12.79 o 
  -6   1   3      788.16      849.10     23.63 o 
  -5   1   3      394.73      460.09     16.28 o 
  -4   1   3      677.49      462.38    351.62 o 
  -3   1   3     1123.34     1132.10     13.98 o 
  -2   1   3      400.67      419.41      7.79 o 
  -1   1   3      633.96      743.37     14.81 o 
   0   1   3     1975.38     1972.55     20.01 o 
   1   1   3      477.09      477.99     10.68 o 
   2   1   3     1724.51     1748.77     26.86 o 
   3   1   3       16.95       25.15      1.85 o 
   4   1   3      296.31      374.67     10.77 o 
   5   1   3      283.00      205.69     35.96 o 
   6   1   3      228.70      239.37     17.74 o 
   9   1   3       27.18       20.75      9.42 o 
  10   1   3       44.35       52.20     12.51 o 
  -8   2   3       37.91       34.41      7.58 o 
  -7   2   3      195.51      182.79      9.33 o 
  -6   2   3       21.98       17.71      4.29 o 
  -5   2   3      696.17      685.99     48.74 o 
  -4   2   3      989.86     1065.44     68.57 o 
  -3   2   3      591.14      673.47     13.55 o 
  -2   2   3      107.19       83.36     57.06 o 
  -1   2   3       23.15       13.79      3.89 o 
   0   2   3      586.56      591.84     11.43 o 
   1   2   3        3.64        7.26      1.22 o 
   2   2   3      271.89      248.18      4.40 o 
   3   2   3      143.65      184.49      5.21 o 
   4   2   3      502.45      628.37     26.73 o 
   5   2   3      211.89      207.69     46.25 o 
   6   2   3      197.79      231.49      7.79 o 
   7   2   3       50.94       61.64      9.29 o 
   8   2   3      648.45      686.85     22.94 o 
   9   2   3      295.78      251.44     15.70 o 
  10   2   3       13.40        8.15      9.21 o 
  -7   3   3      248.46      247.08     10.35 o 
  -6   3   3        9.29        4.16      5.01 o 
  -5   3   3      173.40      175.38      7.68 o 
  -4   3   3      866.26      909.08     23.73 o 
  -3   3   3      239.94      262.74      8.48 o 
  -2   3   3      179.74      158.84     10.46 o 
  -1   3   3     1306.79      893.45    210.78 o 
   0   3   3       66.02       55.44      3.65 o 
   1   3   3      311.32      276.18      9.35 o 
   2   3   3       79.72      109.05      4.16 o 
   3   3   3      398.89      466.84     15.05 o 
   4   3   3      160.64      137.54     10.24 o 
   5   3   3      444.72      491.70     11.53 o 
   6   3   3       69.85      142.45     10.90 o 
   7   3   3      398.87      425.59     18.19 o 
   8   3   3      162.46      187.44     14.54 o 
   9   3   3      277.88      315.66     19.15 o 
  10   3   3      329.12      320.64     20.20 o 
  -7   4   3       39.17       36.76      6.39 o 
  -6   4   3      124.23      104.19     10.42 o 
  -5   4   3      274.02      275.64      8.37 o 
  -4   4   3       40.37       46.88      4.01 o 
  -3   4   3        1.89        3.07      2.98 o 
  -2   4   3       16.39       18.35      2.44 o 
  -1   4   3      618.06      569.24     59.65 o 
   0   4   3      258.02      239.36     19.36 o 
   1   4   3      276.85      273.27     16.58 o 
   2   4   3        5.68        8.95      2.80 o 
   3   4   3     1241.59     1116.41    337.59 o 
   4   4   3      312.80      296.01      8.71 o 
   5   4   3      404.85      437.35     11.94 o 
   6   4   3      340.80      387.94      8.48 o 
   7   4   3      639.64      600.79     21.18 o 
   8   4   3       82.92       83.72     11.72 o 
   9   4   3       81.58       78.41     13.16 o 
  10   4   3      556.77      554.11     25.95 o 
  -6   5   3      166.59      142.11     12.65 o 
  -5   5   3      369.53      344.68     15.59 o 
  -4   5   3      387.78      367.51     10.02 o 
  -3   5   3       83.70       62.11      7.53 o 
  -2   5   3      428.07      354.00     10.60 o 
  -1   5   3      197.11      132.16     35.66 o 
   0   5   3      381.88      319.88     13.41 o 
   1   5   3       63.78       59.96      4.27 o 
   2   5   3      198.64      143.21     82.80 o 
   3   5   3      469.19      435.84     27.43 o 
   4   5   3      233.11      238.49      6.76 o 
   5   5   3        7.47        8.04      4.54 o 
   6   5   3      634.26      764.77     24.01 o 
   7   5   3      378.72      420.51     10.18 o 
   8   5   3        2.92        3.49      9.35 o 
   9   5   3       24.10       32.96     11.11 o 
  -6   6   3      108.10       79.93     10.69 o 
  -5   6   3       18.13       11.19      7.86 o 
  -4   6   3       94.46       96.20      9.90 o 
  -3   6   3      400.40      405.98     14.39 o 
  -2   6   3      182.33      175.76      8.03 o 
  -1   6   3      155.32      135.29     21.24 o 
   0   6   3      396.62      319.66     99.06 o 
   1   6   3       62.62       43.65     37.83 o 
   2   6   3      537.37      605.04     15.82 o 
   3   6   3       87.18       95.08      5.12 o 
   4   6   3      180.43      200.37     27.72 o 
   5   6   3       52.97       54.15      9.11 o 
   6   6   3      717.38      694.85     34.35 o 
   7   6   3      132.82      149.64      8.38 o 
   8   6   3       85.32       88.39     12.53 o 
   9   6   3       85.49       92.26     13.99 o 
  -5   7   3      104.67       95.17     10.73 o 
  -4   7   3       58.17       61.11      9.56 o 
  -3   7   3      402.07      424.39     15.84 o 
  -2   7   3       91.35       68.67      7.23 o 
  -1   7   3        9.24        7.56      3.21 o 
   0   7   3      141.82      116.28      5.21 o 
   1   7   3      163.87      148.95      8.62 o 
   2   7   3      362.69      380.74     11.20 o 
   3   7   3        3.71       -1.88      5.36 o 
   4   7   3       40.45       31.35      5.80 o 
   5   7   3       90.28       87.77      7.41 o 
   6   7   3      186.98      174.04     12.30 o 
   7   7   3       11.07        4.40      6.40 o 
   8   7   3      119.30      104.79     13.18 o 
   9   7   3      132.34      115.23     15.28 o 
  -4   8   3      152.67      252.68     23.27 o 
  -3   8   3      152.29      180.06     27.01 o 
  -2   8   3      147.00      222.49     20.91 o 
  -1   8   3        1.20        3.74     11.02 o 
   0   8   3       66.05       47.47      5.64 o 
   1   8   3      295.45      298.48     54.22 o 
   2   8   3      146.18      156.98     16.33 o 
   3   8   3      260.98      226.69     17.11 o 
   4   8   3       16.39       12.40      9.31 o 
   5   8   3      384.14      359.11     12.62 o 
   6   8   3       24.09       23.18      6.68 o 
   7   8   3      106.06      108.02      9.31 o 
   8   8   3      236.01      231.25     17.93 o 
  -3   9   3       61.41       99.13     18.83 o 
  -2   9   3       53.66       77.71     19.30 o 
  -1   9   3      193.40      279.63     23.93 o 
   0   9   3       12.90        4.59     13.48 o 
   1   9   3        5.96        0.48     12.99 o 
   2   9   3        0.75       -5.38     11.61 o 
   3   9   3       21.73       12.33     12.13 o 
   4   9   3      252.44      209.35     18.54 o 
   5   9   3      249.55      218.60     11.48 o 
   6   9   3       11.86        6.76      6.99 o 
   7   9   3       77.28       64.27      9.14 o 
  -1  10   3       61.11       74.98     17.86 o 
   0  10   3      303.12      397.30     27.75 o 
   1  10   3       67.31       48.27     16.30 o 
   2  10   3       41.01       20.01     15.05 o 
   3  10   3       16.01        8.58     12.50 o 
   4  10   3      189.19      189.89     19.38 o 
   5  10   3       73.25       53.39      8.80 o 
   6  10   3       88.01       66.24      9.83 o 
  -1  -8   4        0.45        5.14     12.56 o 
   0  -8   4        5.97       10.83     11.39 o 
   1  -8   4       24.25       27.76     12.87 o 
  -4  -7   4        0.99       -0.01     12.43 o 
  -3  -7   4      228.85      249.13     20.08 o 
  -2  -7   4      186.20      215.94     18.38 o 
  -1  -7   4      115.31      186.51     17.35 o 
   0  -7   4       91.20       97.61     14.67 o 
   1  -7   4      143.61      164.88     16.56 o 
   2  -7   4        4.81       21.84     11.30 o 
   3  -7   4      156.69      191.78     17.68 o 
   4  -7   4       95.30      144.80     16.91 o 
  -5  -6   4        1.02       -6.93     12.32 o 
  -4  -6   4       26.49       22.29     12.14 o 
  -3  -6   4      175.86      172.57      9.48 o 
  -2  -6   4        2.53        1.52      5.36 o 
  -1  -6   4       61.06       69.18      6.16 o 
   0  -6   4      138.74      151.87     14.94 o 
   1  -6   4      221.30      197.69     15.88 o 
   2  -6   4        2.28        8.48      9.52 o 
   3  -6   4       27.71       27.74     10.92 o 
   4  -6   4       58.37       66.99     13.20 o 
   5  -6   4       48.53       55.62     13.45 o 
  -6  -5   4       50.40       43.97      9.85 o 
  -5  -5   4        3.61        8.63     10.49 o 
  -4  -5   4      101.74      107.48     13.86 o 
  -3  -5   4      202.58      209.28     16.06 o 
  -2  -5   4       12.88       10.37      5.23 o 
  -1  -5   4      133.66      116.75      7.80 o 
   0  -5   4      440.49      428.96     14.86 o 
   1  -5   4      165.43       80.22     21.07 o 
   2  -5   4      174.71      164.97     13.86 o 
   3  -5   4      228.50      259.25     16.08 o 
   4  -5   4      279.12      273.12     16.87 o 
   5  -5   4      236.23      296.48     17.78 o 
   6  -5   4        2.02        7.48     10.12 o 
   7  -5   4        6.15       33.87     11.94 o 
  -6  -4   4        2.58        1.05      8.40 o 
  -5  -4   4      121.40      122.40     13.43 o 
  -4  -4   4      189.31      167.63     13.99 o 
  -3  -4   4       23.09        7.25      9.13 o 
  -2  -4   4      139.58      140.31      7.63 o 
  -1  -4   4      205.94      202.89      7.98 o 
   0  -4   4      579.08      530.38     10.11 o 
   1  -4   4       25.32       21.88      3.38 o 
   2  -4   4      246.27      220.86     14.19 o 
   3  -4   4      136.63      121.19     11.58 o 
   4  -4   4      443.90      497.62     19.53 o 
   5  -4   4      196.44      218.06     14.36 o 
   6  -4   4      123.33      147.01     13.48 o 
   7  -4   4      127.89      129.76     20.25 o 
  -7  -3   4       44.91       29.54     13.80 o 
  -6  -3   4       35.69       41.19     13.00 o 
  -5  -3   4      307.07      338.67     28.92 o 
  -4  -3   4      480.29      481.36     18.77 o 
  -3  -3   4        5.77       -0.07      7.58 o 
  -2  -3   4      636.22      629.82     18.77 o 
  -1  -3   4     1013.46      988.29     55.67 o 
   0  -3   4      614.65      608.74      9.34 o 
   1  -3   4      427.80      400.61      6.35 o 
   2  -3   4      812.27      725.33     12.74 o 
   3  -3   4      476.66      344.82     50.41 o 
   4  -3   4      192.49      147.02      9.09 o 
   5  -3   4        3.04        0.62      2.96 o 
   6  -3   4       14.09        7.39      5.60 o 
   7  -3   4      202.32      216.63     27.73 o 
   8  -3   4      111.43       97.92     13.09 o 
  -7  -2   4        1.18        4.94     13.63 o 
  -6  -2   4       49.16       72.09     13.43 o 
  -5  -2   4      481.44      475.78     21.18 o 
  -4  -2   4        2.44       -2.96      7.63 o 
  -3  -2   4      242.60      216.18      9.07 o 
  -2  -2   4      525.85      478.61     10.71 o 
  -1  -2   4     1280.07     1197.10     31.03 o 
   0  -2   4        1.45       -1.44      3.30 o 
   1  -2   4      473.23      446.58      8.96 o 
   2  -2   4      441.43      395.64      5.44 o 
   3  -2   4      899.19      821.48     23.91 o 
   4  -2   4      175.36      191.02      7.36 o 
   5  -2   4       19.17       25.26      3.68 o 
   6  -2   4      117.04      123.22      7.44 o 
   7  -2   4        2.92        0.06      4.16 o 
   8  -2   4       65.96       55.64     10.90 o 
   9  -2   4       71.30       67.88     12.76 o 
  -7  -1   4      150.95      208.83     17.99 o 
  -6  -1   4      274.46      338.90     20.01 o 
  -5  -1   4      472.12      516.44     20.79 o 
  -4  -1   4       21.27       23.32      5.87 o 
  -3  -1   4      567.08      556.73     13.33 o 
  -2  -1   4      954.44      954.22     41.97 o 
  -1  -1   4      563.05      589.32     50.45 o 
   0  -1   4      154.37      147.47      5.63 o 
   1  -1   4      750.44      741.26     14.60 o 
   2  -1   4      307.63      262.37     37.78 o 
   3  -1   4      487.12      414.28     11.86 o 
   4  -1   4       20.15       14.81      2.68 o 
   5  -1   4      254.09      258.15      8.26 o 
   6  -1   4      369.83      410.03     28.27 o 
   7  -1   4        9.57        7.16      3.90 o 
   8  -1   4      198.57      159.26     13.48 o 
   9  -1   4      164.47      168.01     14.70 o 
  -7   0   4        4.37       13.88      7.38 o 
  -6   0   4      194.11      209.69     19.92 o 
  -5   0   4        2.97        0.78      4.60 o 
  -4   0   4      146.77      144.10     12.94 o 
  -3   0   4      611.43      580.00     21.21 o 
  -2   0   4      455.03      422.09     14.49 o 
  -1   0   4       88.74       45.53     20.33 o 
   0   0   4      631.35      584.98      9.91 o 
   1   0   4      859.58      787.98      7.04 o 
   2   0   4      606.71      555.40      7.88 o 
   3   0   4      137.56      123.19     10.45 o 
   4   0   4      144.72      157.65      7.36 o 
   5   0   4      939.72     1112.85     34.22 o 
   6   0   4      501.53      626.14     39.28 o 
   7   0   4      232.20      273.68     14.91 o 
   8   0   4        9.82        9.87      8.26 o 
   9   0   4      298.37      261.07     16.49 o 
  -7   1   4      224.87      229.14     34.26 o 
  -6   1   4       30.98       66.08     23.54 o 
  -5   1   4       11.03       11.50      4.46 o 
  -4   1   4      581.74      614.58     43.66 o 
  -3   1   4      424.81      429.99     32.26 o 
  -2   1   4      200.83      212.80      8.71 o 
  -1   1   4        5.59       -2.77      2.40 o 
   0   1   4     5509.79     5990.34     39.85 o 
   1   1   4      730.62      743.72     15.67 o 
   2   1   4      611.39      595.70     15.07 o 
   3   1   4       21.82       27.30      2.10 o 
   4   1   4      469.40      514.07     19.89 o 
   5   1   4      705.92      799.72     24.52 o 
   6   1   4       94.09       89.41     10.97 o 
   7   1   4        3.22        1.09      7.56 o 
   8   1   4      239.15      205.61     14.13 o 
   9   1   4      114.50       76.18     10.84 o 
  -7   2   4       94.18       81.74      7.78 o 
  -6   2   4        1.93       -2.04      5.52 o 
  -5   2   4       10.32       12.97      4.26 o 
  -4   2   4     1718.31     1888.52     84.00 o 
  -3   2   4      483.04      528.68     10.73 o 
  -2   2   4        6.83        7.03      3.57 o 
  -1   2   4      145.88       99.45     14.04 o 
   0   2   4     2325.95     2279.96     87.03 o 
   1   2   4     5549.29     5387.08     21.30 o 
   2   2   4      489.07      452.32      9.85 o 
   3   2   4      213.48      208.50      3.98 o 
   4   2   4     1355.85     1311.02    204.70 o 
   5   2   4      379.40      410.58      9.71 o 
   6   2   4       58.99       36.04     10.65 o 
   7   2   4       13.14       21.18      7.27 o 
   8   2   4      487.47      476.17     19.18 o 
   9   2   4        1.30       35.42     14.77 o 
  10   2   4       17.89       18.69     11.15 o 
  -7   3   4      108.68      100.19     13.79 o 
  -6   3   4        0.95       -5.14      5.50 o 
  -5   3   4      171.23      167.80      7.74 o 
  -4   3   4      470.37      458.49     10.05 o 
  -3   3   4     2215.50     2246.25     28.49 o 
  -2   3   4      141.30      129.41      4.70 o 
  -1   3   4     1272.98     1225.04     20.13 o 
   0   3   4        1.40        7.15      4.16 o 
   1   3   4      446.24      357.84     39.51 o 
   2   3   4      191.35      211.90      4.27 o 
   3   3   4      358.31      398.07      9.85 o 
   4   3   4      761.38      788.72     44.86 o 
   5   3   4        1.94        2.13      2.50 o 
   6   3   4       41.87       34.29      2.86 o 
   7   3   4      123.55      138.85     12.00 o 
   8   3   4      222.79      225.56     14.38 o 
   9   3   4       26.45       64.96     10.97 o 
  10   3   4       48.78       58.21     11.56 o 
  -7   4   4      322.80      318.31     19.17 o 
  -6   4   4       71.07       73.31      6.77 o 
  -5   4   4      309.52      282.65      9.12 o 
  -4   4   4        8.09        5.57      3.71 o 
  -3   4   4      145.50      176.17     11.01 o 
  -2   4   4     1713.97     1726.40    104.12 o 
  -1   4   4     1311.34     1288.09     20.81 o 
   0   4   4      662.38      624.87     14.37 o 
   1   4   4       71.46       47.07     15.26 o 
   2   4   4       44.75       38.41      3.36 o 
   3   4   4     1228.28     1306.71     29.96 o 
   4   4   4      298.09      226.40     78.93 o 
   5   4   4       36.27       29.85      5.28 o 
   6   4   4       16.99       13.68      7.08 o 
   7   4   4      744.60      807.72     24.08 o 
   8   4   4        3.08       22.82      9.32 o 
   9   4   4       39.83       62.28     12.23 o 
  10   4   4       50.77       81.76     13.59 o 
  -6   5   4      784.79      751.96     25.11 o 
  -5   5   4      239.03      208.58      8.27 o 
  -4   5   4       93.94       88.04      5.71 o 
  -3   5   4       34.18       24.84      4.44 o 
  -2   5   4      470.44      369.34     79.21 o 
  -1   5   4      283.74      155.82     59.03 o 
   0   5   4      131.22       74.89     24.83 o 
   1   5   4      225.90      193.35     10.82 o 
   2   5   4      281.06      248.50      6.47 o 
   3   5   4      331.36      349.38      8.60 o 
   4   5   4       16.84       20.42      4.08 o 
   5   5   4        1.55        4.62      5.54 o 
   6   5   4      211.53      205.99      8.40 o 
   7   5   4      460.34      470.26     34.37 o 
   8   5   4        4.12        5.90      9.32 o 
   9   5   4      147.08      146.26     14.71 o 
  10   5   4      160.36      131.59     16.25 o 
  -5   6   4      134.11      149.47     12.77 o 
  -4   6   4       71.53       77.56     10.14 o 
  -3   6   4      410.41      397.92     10.02 o 
  -2   6   4      508.21      441.97     55.23 o 
  -1   6   4       51.29       45.49      8.57 o 
   0   6   4      194.00      155.86     24.46 o 
   1   6   4      127.16      133.33      8.40 o 
   2   6   4     1560.29     1539.58     73.08 o 
   3   6   4      293.41      311.72     14.68 o 
   4   6   4       52.00       48.59      4.78 o 
   5   6   4      164.51      167.39     14.92 o 
   6   6   4      771.14      832.95     15.86 o 
   7   6   4       14.28       16.62     12.46 o 
   8   6   4        6.61       28.94      9.77 o 
   9   6   4       71.51       76.17     12.72 o 
  -5   7   4        3.75       16.36      8.86 o 
  -4   7   4       43.51       32.67     10.00 o 
  -3   7   4      194.12      215.86     13.83 o 
  -2   7   4      524.36      456.93     46.72 o 
  -1   7   4      160.08      132.46     17.17 o 
   0   7   4       29.61       25.89      4.88 o 
   1   7   4      244.19      207.14     10.46 o 
   2   7   4      329.66      361.89     21.36 o 
   3   7   4       44.38       46.31      4.62 o 
   4   7   4        2.87       -3.29      4.98 o 
   5   7   4      185.01      189.98     10.03 o 
   6   7   4      534.58      520.50     13.99 o 
   7   7   4        5.39       11.20      6.58 o 
   8   7   4      119.82      122.75     13.60 o 
   9   7   4       42.19       59.78     12.65 o 
  -3   8   4      279.58      293.18     15.44 o 
  -2   8   4       53.37       64.41     10.11 o 
  -1   8   4      634.41      588.86     45.02 o 
   0   8   4       52.57       48.90      4.82 o 
   1   8   4      305.45      291.70     31.94 o 
   2   8   4      282.63      331.84     17.28 o 
   3   8   4       48.17       46.61      5.65 o 
   4   8   4       81.51       88.19      7.48 o 
   5   8   4        6.59       15.12     17.35 o 
   6   8   4        1.20        4.38      6.14 o 
   7   8   4        6.95        7.25      6.67 o 
   8   8   4      175.37      177.99     16.06 o 
  -3   9   4       19.24       31.72     17.86 o 
  -2   9   4       46.60       65.90     18.40 o 
  -1   9   4       63.63       70.09      9.71 o 
   0   9   4      186.64      240.02     32.14 o 
   1   9   4        5.99        0.21     10.55 o 
   2   9   4        1.38       -4.96      7.78 o 
   3   9   4       94.13      110.86     16.40 o 
   4   9   4      284.40      263.37     11.89 o 
   5   9   4      170.24      191.61     20.65 o 
   6   9   4      245.22      202.58     11.36 o 
   7   9   4       65.29       64.54     10.70 o 
  -1  10   4       91.15      120.44     21.16 o 
   0  10   4      243.74      323.61     27.38 o 
   1  10   4       75.29       87.70     10.89 o 
   2  10   4      154.03      144.12     20.35 o 
   3  10   4       13.17       18.20     12.98 o 
   4  10   4      155.62      155.59     11.10 o 
   5  10   4       89.13       84.65      9.70 o 
   6  10   4        4.46       13.36      8.08 o 
   2  11   4       39.85       42.09     18.02 o 
   3  11   4        1.90        5.56     15.89 o 
  -2  -7   5       82.82       84.60     16.27 o 
  -1  -7   5        7.18       13.89     12.31 o 
   0  -7   5       42.15       57.15     13.78 o 
   1  -7   5       46.07       46.77     13.10 o 
   2  -7   5       56.68       76.66     14.97 o 
   3  -7   5       75.06      109.79     16.50 o 
  -3  -6   5       79.09       65.06      8.74 o 
  -2  -6   5        1.92       -3.65     11.53 o 
  -1  -6   5       73.36       71.96     13.76 o 
   0  -6   5      106.50      132.95     15.56 o 
   1  -6   5       83.27       91.89     14.62 o 
   2  -6   5        9.95        4.61     10.96 o 
   3  -6   5       52.11       47.50     12.80 o 
   4  -6   5       62.26       93.48     14.05 o 
   5  -6   5      263.34      332.37     21.93 o 
  -5  -5   5       69.92       72.20     13.65 o 
  -4  -5   5      137.89      144.36     27.96 o 
  -3  -5   5       37.62       43.08      7.67 o 
  -2  -5   5       15.55       19.73      6.28 o 
  -1  -5   5      167.27      175.32     10.47 o 
   0  -5   5      243.57      242.30      8.53 o 
   1  -5   5       61.98       65.03      4.61 o 
   2  -5   5       20.55       24.17     10.67 o 
   3  -5   5      135.80      147.61     14.40 o 
   4  -5   5        5.71       -4.76     10.38 o 
   5  -5   5       80.45       86.38     13.79 o 
   6  -5   5        5.09        2.43     11.62 o 
  -5  -4   5       55.48       54.15      8.54 o 
  -4  -4   5      281.02      255.51     24.85 o 
  -3  -4   5      125.09      110.65      8.42 o 
  -2  -4   5        0.76       -3.66      5.57 o 
  -1  -4   5      197.81      182.35      8.42 o 
   0  -4   5      141.66      115.26      9.83 o 
   1  -4   5       26.65       20.61      5.13 o 
   2  -4   5       59.67       68.16      4.50 o 
   3  -4   5      260.14      284.26     16.17 o 
   4  -4   5      341.98      330.64     17.66 o 
   5  -4   5      113.13      110.23     13.16 o 
   6  -4   5       85.98       99.42     12.91 o 
   7  -4   5      112.76      123.50     14.31 o 
  -6  -3   5        1.29       -0.36      7.72 o 
  -5  -3   5      256.03      270.64     10.27 o 
  -4  -3   5      189.07      205.82     10.51 o 
  -3  -3   5       36.28       38.61      6.60 o 
  -2  -3   5        0.88        1.50      5.35 o 
  -1  -3   5      152.91      158.02      7.91 o 
   0  -3   5      137.54      130.94      6.68 o 
   1  -3   5       31.24       22.32      4.46 o 
   2  -3   5      406.46      339.58     19.80 o 
   3  -3   5       50.14       49.41      4.65 o 
   4  -3   5      497.22      397.73     29.89 o 
   5  -3   5       24.94       24.07      3.52 o 
   6  -3   5      265.51      250.74     30.49 o 
   7  -3   5      200.52      220.96     32.58 o 
   8  -3   5       92.33      106.42     13.79 o 
  -6  -2   5      112.85      118.26     10.67 o 
  -5  -2   5       18.83       17.10      7.19 o 
  -4  -2   5        2.91       -1.37      5.93 o 
  -3  -2   5      207.33      213.28      9.62 o 
  -2  -2   5      586.20      565.77     13.31 o 
  -1  -2   5       24.79       14.30      4.97 o 
   0  -2   5      179.33      150.23      6.93 o 
   1  -2   5      367.00      349.58     10.06 o 
   2  -2   5      914.81      843.33     14.06 o 
   3  -2   5      542.31      499.17     15.97 o 
   4  -2   5      295.46      306.14     11.61 o 
   5  -2   5      210.79      232.89      6.18 o 
   6  -2   5      369.04      391.78     15.20 o 
   7  -2   5      332.32      360.40     44.36 o 
   8  -2   5       51.30       43.85     11.02 o 
  -6  -1   5      395.35      447.92     46.34 o 
  -5  -1   5       10.60        3.63      6.92 o 
  -4  -1   5        3.36       -0.28      5.92 o 
  -3  -1   5      271.25      275.76     14.86 o 
  -2  -1   5      506.29      548.80     39.94 o 
  -1  -1   5      259.53      245.84      9.22 o 
   0  -1   5       11.74       12.31      3.96 o 
   1  -1   5     1530.63     1481.63     31.52 o 
   2  -1   5      169.35      161.42      4.39 o 
   3  -1   5      632.65      563.41      8.36 o 
   4  -1   5       21.73       19.62      2.63 o 
   5  -1   5      393.05      412.53     14.25 o 
   6  -1   5      222.92      245.86      6.55 o 
   7  -1   5       64.64       64.75      5.38 o 
   8  -1   5       14.60        1.94      9.26 o 
   9  -1   5      100.97       86.58     13.22 o 
  -7   0   5       20.42       18.66      8.23 o 
  -6   0   5      388.06      434.44     79.31 o 
  -5   0   5       39.55       46.64     10.58 o 
  -4   0   5       37.70       42.05      6.62 o 
  -3   0   5      747.46      757.43     22.46 o 
  -2   0   5      153.07      151.17      7.90 o 
  -1   0   5       76.29       57.16      4.52 o 
   0   0   5      434.70      419.63      9.55 o 
   1   0   5     1276.45     1213.05     34.45 o 
   2   0   5      732.03      598.67     84.18 o 
   3   0   5      221.21      211.14      4.76 o 
   4   0   5      148.34      148.87      3.85 o 
   5   0   5      986.39     1005.13     19.58 o 
   6   0   5      271.79      311.93     12.50 o 
   7   0   5       32.92       31.45      8.76 o 
   8   0   5       19.13       17.49      9.11 o 
   9   0   5      100.56       94.95     12.79 o 
  -7   1   5      102.37      108.46     27.65 o 
  -6   1   5       31.26       37.44      7.71 o 
  -5   1   5        0.90        2.64      6.30 o 
  -4   1   5      319.20      335.89     22.13 o 
  -3   1   5      215.33      212.63      7.34 o 
  -2   1   5      242.85      246.81     11.23 o 
  -1   1   5       12.83        4.72      4.50 o 
   0   1   5      471.49      437.57     17.05 o 
   1   1   5      324.24      328.13      7.91 o 
   2   1   5      230.81      202.12      4.40 o 
   3   1   5       13.23       10.06      1.97 o 
   4   1   5      319.14      337.68     14.31 o 
   5   1   5      740.13      849.28     23.32 o 
   6   1   5      305.50      355.53     11.55 o 
   7   1   5        2.12        3.66      3.60 o 
   8   1   5      362.47      324.47     17.25 o 
   9   1   5      212.96      172.80     14.74 o 
  10   1   5        1.05        7.62      9.26 o 
  -6   2   5       20.74       26.13      6.99 o 
  -5   2   5        6.41        4.97      5.63 o 
  -4   2   5      118.05      130.80      7.53 o 
  -3   2   5      117.09      126.40      6.84 o 
  -2   2   5       33.53       27.02      3.80 o 
  -1   2   5      570.11      702.05     19.23 o 
   0   2   5      595.50      554.35     24.00 o 
   1   2   5      882.02      895.30     14.23 o 
   2   2   5     1840.74     1819.16     29.22 o 
   3   2   5       23.68       19.61      2.28 o 
   4   2   5     1191.81     1289.13     27.86 o 
   5   2   5      207.01      232.00     13.00 o 
   6   2   5      369.96      392.68      9.25 o 
   7   2   5      191.51      106.40     71.47 o 
   8   2   5      419.66      432.59     19.50 o 
   9   2   5       23.61       22.30      9.03 o 
  10   2   5        4.27       -3.28     10.71 o 
  -6   3   5        6.02        2.00     10.07 o 
  -5   3   5      284.37      279.95     12.10 o 
  -4   3   5        4.50        7.24      4.46 o 
  -3   3   5       11.00       16.17      3.80 o 
  -2   3   5      288.27      285.29     17.82 o 
  -1   3   5      243.93      248.98     10.94 o 
   0   3   5      168.32      160.93      8.89 o 
   1   3   5        7.47        2.52      1.81 o 
   2   3   5     1993.51     2065.77     12.20 o 
   3   3   5     2093.94     2357.48     42.09 o 
   4   3   5      498.98      502.18     69.25 o 
   5   3   5       63.82       68.07      3.89 o 
   6   3   5        7.16        6.74      3.59 o 
   7   3   5      864.76      515.80    216.23 o 
   8   3   5      359.43      377.02     17.71 o 
   9   3   5        1.02        4.39      8.30 o 
  10   3   5       58.63       49.86     11.49 o 
  -6   4   5       97.50       84.11     12.86 o 
  -5   4   5      132.78      122.12     13.36 o 
  -4   4   5      123.95      114.72      9.04 o 
  -3   4   5        1.05       -0.50      2.47 o 
  -2   4   5     1302.07     1250.79     27.04 o 
  -1   4   5     2628.95     2450.51     80.07 o 
   0   4   5       41.57       36.13      6.41 o 
   1   4   5      161.88      139.02      8.19 o 
   2   4   5        1.68        3.05      2.50 o 
   3   4   5     4300.18     4612.27     71.83 o 
   4   4   5      716.84      600.35    218.15 o 
   5   4   5       89.66       90.82      7.09 o 
   6   4   5       31.99       34.43      4.51 o 
   7   4   5      302.12      294.51     17.21 o 
   8   4   5        5.33        8.40      8.41 o 
   9   4   5       10.58       10.92      9.10 o 
  10   4   5       39.63       53.04     11.67 o 
  -6   5   5      171.70      156.55     16.11 o 
  -5   5   5      256.10      224.67     16.21 o 
  -4   5   5        0.96        0.16      5.54 o 
  -3   5   5       10.65       11.74      8.18 o 
  -2   5   5       13.15       16.10      8.03 o 
  -1   5   5     1466.13     1407.44    129.89 o 
   0   5   5      788.44      757.21     13.53 o 
   1   5   5      163.50      161.13      7.49 o 
   2   5   5      108.02      100.50      4.19 o 
   3   5   5      190.68      210.14      6.23 o 
   4   5   5      292.87      310.11      7.86 o 
   5   5   5       77.49       78.93      7.04 o 
   6   5   5      514.28      514.64     18.46 o 
   7   5   5      332.65      327.44     10.80 o 
   8   5   5       11.97        7.45      8.89 o 
   9   5   5       82.59      113.49     13.72 o 
  10   5   5       70.36       75.14     14.08 o 
  -5   6   5      240.88      232.97     16.23 o 
  -4   6   5      296.21      274.39     16.52 o 
  -3   6   5      143.24      135.41     12.95 o 
  -2   6   5       92.29       98.33     11.23 o 
  -1   6   5        8.13       19.24      8.22 o 
   0   6   5      930.85      853.15     47.44 o 
   1   6   5      338.03      245.45     20.86 o 
   2   6   5      867.32      845.73     20.86 o 
   3   6   5      147.19      151.92      5.87 o 
   4   6   5        1.08        0.98      4.70 o 
   5   6   5       39.92       41.00      6.38 o 
   6   6   5      262.29      274.07     14.43 o 
   7   6   5       18.50       19.79      5.52 o 
   8   6   5       12.24       12.60      9.22 o 
   9   6   5       92.04      101.88     13.54 o 
  -4   7   5      144.87      166.74     14.89 o 
  -3   7   5      206.68      195.89     15.11 o 
  -2   7   5       66.96       73.78     11.05 o 
  -1   7   5       11.58       11.50      8.56 o 
   0   7   5       41.79       24.65      5.95 o 
   1   7   5      205.04      159.26     14.73 o 
   2   7   5      422.91      428.25     25.57 o 
   3   7   5      157.68      168.82     14.70 o 
   4   7   5      462.04      490.11     19.00 o 
   5   7   5      263.76      277.57     13.60 o 
   6   7   5      314.25      315.78     13.05 o 
   7   7   5        1.12        3.41      5.70 o 
   8   7   5      226.87      225.86     16.24 o 
   9   7   5      159.72      179.97     16.72 o 
  -3   8   5      171.06      181.60     14.52 o 
  -2   8   5       76.45       71.41     11.74 o 
  -1   8   5      217.91      211.30     14.58 o 
   0   8   5      318.20      307.95     16.38 o 
   1   8   5      186.14      141.15     16.39 o 
   2   8   5       90.81       86.59      6.35 o 
   3   8   5       20.74       17.86      5.32 o 
   4   8   5      210.74      217.72      9.99 o 
   5   8   5      538.86      617.75     16.89 o 
   6   8   5        8.61       -1.95      6.15 o 
   7   8   5       18.85       19.35      6.64 o 
   8   8   5      159.53      179.05     15.19 o 
  -2   9   5       46.98       59.54     11.62 o 
  -1   9   5      116.59      115.33     13.14 o 
   0   9   5      198.28      246.60     15.76 o 
   1   9   5      670.87      819.00     26.85 o 
   2   9   5        8.22        6.30      5.67 o 
   3   9   5      202.04      224.65     20.27 o 
   4   9   5      193.65      190.51     11.15 o 
   5   9   5      387.97      381.30     15.28 o 
   6   9   5        7.04       22.19     26.14 o 
   7   9   5        1.23       -0.43      7.95 o 
  -1  10   5       91.24      146.77     21.68 o 
   0  10   5       55.51       59.81     10.63 o 
   1  10   5      196.56      251.59     29.75 o 
   2  10   5       50.81       61.25     11.23 o 
   3  10   5        5.19       -5.79      5.77 o 
   4  10   5      187.65      170.21     11.23 o 
   5  10   5       16.04       19.96     18.81 o 
   6  10   5       28.19       16.19      8.09 o 
   3  11   5       20.12       -0.32     17.76 o 
  -1  -6   6       36.84       35.17     13.28 o 
   0  -6   6       40.61       50.16     13.69 o 
   1  -6   6       40.02       28.61     12.46 o 
   2  -6   6       21.20       20.91     11.45 o 
   3  -6   6       50.76       75.87     14.35 o 
  -3  -5   6       58.10       74.12      9.05 o 
  -2  -5   6       24.27       32.18      7.40 o 
  -1  -5   6       28.08       31.15     11.68 o 
   0  -5   6       58.21       71.66     13.45 o 
   1  -5   6       38.31       43.10     12.35 o 
   2  -5   6        5.45        9.14     10.25 o 
   3  -5   6       37.07       36.30     11.76 o 
   4  -5   6       16.54       15.94     11.69 o 
   5  -5   6      116.78      112.79     15.60 o 
  -4  -4   6      126.24      141.11     12.75 o 
  -3  -4   6       43.80       43.53      7.91 o 
  -2  -4   6       93.97      100.30     11.80 o 
  -1  -4   6      173.44      184.49     24.64 o 
   0  -4   6      123.89      115.46      7.54 o 
   1  -4   6      131.22      129.41      7.36 o 
   2  -4   6      143.86      152.60      6.99 o 
   3  -4   6        1.27       -3.90      9.44 o 
   4  -4   6      106.79      104.73     13.34 o 
   5  -4   6       90.69      102.13     13.65 o 
   6  -4   6       24.38       31.40     11.73 o 
  -5  -3   6      150.98      169.03     15.45 o 
  -4  -3   6       85.01       90.10      9.41 o 
  -3  -3   6       18.39       14.30      7.18 o 
  -2  -3   6      125.99      141.51      9.04 o 
  -1  -3   6       35.77       20.28      5.93 o 
   0  -3   6       49.70       48.85      5.82 o 
   1  -3   6       37.47       38.03      8.21 o 
   2  -3   6      268.62      244.40      9.26 o 
   3  -3   6        1.70       -1.05      4.68 o 
   4  -3   6        1.25       -9.72      9.15 o 
   5  -3   6       62.73       73.60     11.87 o 
   6  -3   6       59.25       64.41     11.72 o 
   7  -3   6      124.96      152.03     14.81 o 
  -5  -2   6       27.55       30.37      8.90 o 
  -4  -2   6       64.65       51.13     10.73 o 
  -3  -2   6      189.50      181.52     10.37 o 
  -2  -2   6      435.98      447.85     13.17 o 
  -1  -2   6       11.80       17.62      5.47 o 
   0  -2   6      180.49      157.43      7.70 o 
   1  -2   6      242.09      242.80      8.67 o 
   2  -2   6      192.10      178.81     10.68 o 
   3  -2   6      445.17      399.69     12.49 o 
   4  -2   6       61.85       49.25      4.32 o 
   5  -2   6        8.36        6.94      4.32 o 
   6  -2   6      362.89      395.23     47.85 o 
   7  -2   6      125.41      127.58     19.12 o 
   8  -2   6      127.57      105.97     13.91 o 
  -6  -1   6      135.80      148.63     13.23 o 
  -5  -1   6       27.67       30.77      9.12 o 
  -4  -1   6      229.96      234.92     19.09 o 
  -3  -1   6      154.38      159.14     13.41 o 
  -2  -1   6       67.42       75.32      7.41 o 
  -1  -1   6      514.94      500.97     12.89 o 
   0  -1   6       33.90       32.24      5.30 o 
   1  -1   6        6.77        6.28      3.26 o 
   2  -1   6       74.03       70.15      3.86 o 
   3  -1   6      298.95      263.00      6.06 o 
   4  -1   6      317.32      298.56      6.57 o 
   5  -1   6       99.14       88.19      4.75 o 
   6  -1   6      388.52      421.33     11.19 o 
   7  -1   6      283.22      306.46     49.77 o 
   8  -1   6       78.35       79.00     12.23 o 
   9  -1   6      263.18      235.50     17.83 o 
  -6   0   6      147.34      165.19     31.84 o 
  -5   0   6      323.32      403.69     67.42 o 
  -4   0   6       15.66       15.74      7.24 o 
  -3   0   6        3.48       -0.36      8.92 o 
  -2   0   6       64.24       73.79     10.87 o 
  -1   0   6      227.74      245.38     13.70 o 
   0   0   6     1273.88     1271.40     17.78 o 
   1   0   6      105.02      111.58      4.91 o 
   2   0   6      134.27      131.30      4.62 o 
   3   0   6      525.94      503.35      9.47 o 
   4   0   6       58.64       54.49      3.25 o 
   5   0   6      539.84      558.12      8.64 o 
   6   0   6      136.38      145.07      9.53 o 
   7   0   6      216.01      205.15     14.40 o 
   8   0   6       28.18       39.80     10.58 o 
   9   0   6      190.31      159.96     15.54 o 
  -6   1   6       48.71       44.32     12.43 o 
  -5   1   6       37.57       44.25      8.13 o 
  -4   1   6      743.04      852.51    108.06 o 
  -3   1   6        3.97        1.87      5.82 o 
  -2   1   6        4.38        1.29      9.13 o 
  -1   1   6       60.53       49.99      9.14 o 
   0   1   6      252.48      246.08      9.72 o 
   1   1   6      231.11      206.77      5.66 o 
   2   1   6      245.83      185.41     32.52 o 
   3   1   6      356.06      326.08      8.30 o 
   4   1   6      267.02      263.67     15.18 o 
   5   1   6      280.92      307.11      8.36 o 
   6   1   6      217.25      242.28     25.06 o 
   7   1   6      103.86      120.03     19.00 o 
   8   1   6      228.11      220.61     15.28 o 
   9   1   6      178.19      158.90     14.60 o 
  -6   2   6       23.94       23.66     11.83 o 
  -5   2   6       61.01       59.76      7.49 o 
  -4   2   6      304.28      330.39     18.21 o 
  -3   2   6      261.90      273.45     15.71 o 
  -2   2   6      139.38      143.32      7.04 o 
  -1   2   6      227.58      210.86     12.86 o 
   0   2   6      262.90      265.19      5.36 o 
   1   2   6       29.36       29.44      2.86 o 
   2   2   6      338.93      337.51      6.05 o 
   3   2   6       25.57       24.39      2.50 o 
   4   2   6      586.57      602.38     12.13 o 
   5   2   6      158.70      159.74      5.84 o 
   6   2   6       76.24       84.32     12.40 o 
   7   2   6      166.96      166.39      8.17 o 
   8   2   6      298.20      331.42     18.05 o 
   9   2   6        1.23       -4.18      9.59 o 
  10   2   6       31.78       30.38     10.14 o 
  -6   3   6       15.72        3.19     11.72 o 
  -5   3   6       71.29       72.67     13.39 o 
  -4   3   6       17.83       17.29      4.90 o 
  -3   3   6        1.28       -0.43      3.88 o 
  -2   3   6       36.40       30.99      4.04 o 
  -1   3   6      171.49      137.50     17.78 o 
   0   3   6       76.41       56.83      6.70 o 
   1   3   6      356.16      297.97     37.45 o 
   2   3   6       10.42        4.27      3.68 o 
   3   3   6      506.48      484.47      7.88 o 
   4   3   6      503.11      532.28     13.96 o 
   5   3   6      139.18      132.53      5.89 o 
   6   3   6      162.91      172.61     15.91 o 
   7   3   6      390.91      405.63     15.25 o 
   8   3   6     1281.71     1152.72     30.30 o 
   9   3   6       25.36       25.06      9.74 o 
  10   3   6      113.97       91.18     13.14 o 
  -5   4   6      161.07      145.43     15.20 o 
  -4   4   6       17.50       10.50     10.49 o 
  -3   4   6      130.88      119.88      4.19 o 
  -2   4   6       15.26        5.11      8.42 o 
  -1   4   6      191.13      191.67     13.47 o 
   0   4   6       17.18        9.97      8.05 o 
   1   4   6      328.01      306.72      9.38 o 
   2   4   6       28.93       30.28      2.34 o 
   3   4   6      278.86      295.29     11.37 o 
   4   4   6     1402.94     1291.89    418.88 o 
   5   4   6      122.25      130.72      5.81 o 
   6   4   6       15.81       15.48      4.58 o 
   7   4   6      152.62      150.00      6.85 o 
   8   4   6      145.26      127.58     12.59 o 
   9   4   6      533.31      533.93     22.17 o 
  10   4   6       73.23       64.32     12.88 o 
  -5   5   6       16.05        6.96     11.09 o 
  -4   5   6       11.46       17.54      9.74 o 
  -3   5   6       70.83       78.31     10.95 o 
  -2   5   6      108.44      131.98     12.42 o 
  -1   5   6        2.68        7.03      8.71 o 
   0   5   6      914.39      861.82     23.75 o 
   1   5   6      308.12      291.30     14.17 o 
   2   5   6      102.01       97.66      3.62 o 
   3   5   6      259.19      282.68     24.91 o 
   4   5   6      511.29      492.37     14.73 o 
   5   5   6     2298.99     2341.18     80.70 o 
   6   5   6      292.74      302.30     11.51 o 
   7   5   6      301.85      299.99      8.86 o 
   8   5   6       35.77       20.06      8.44 o 
   9   5   6      291.78      266.77     16.98 o 
  10   5   6      172.44      168.06     15.42 o 
  -4   6   6      205.40      208.45     16.69 o 
  -3   6   6       66.14       61.02     11.51 o 
  -2   6   6      148.27      148.70     13.89 o 
  -1   6   6        0.90        2.58      8.98 o 
   0   6   6      228.76      224.79     14.23 o 
   1   6   6      808.95      685.35     21.80 o 
   2   6   6      192.53      181.65      5.10 o 
   3   6   6       43.57       61.34      9.61 o 
   4   6   6       36.18       32.07      5.45 o 
   5   6   6      224.70      252.31     10.15 o 
   6   6   6     1051.06     1115.36     25.61 o 
   7   6   6       48.14       35.54      9.35 o 
   8   6   6       37.30       31.28      9.99 o 
   9   6   6       27.03       33.72     10.49 o 
  -4   7   6       20.65       22.84     10.98 o 
  -3   7   6      240.46      248.15     17.75 o 
  -2   7   6       50.35       42.75     11.12 o 
  -1   7   6       84.80       97.44     12.10 o 
   0   7   6        9.65       16.86      9.10 o 
   1   7   6      151.20      145.33     12.87 o 
   2   7   6     1256.94     1204.96     13.36 o 
   3   7   6      192.23      208.23      8.12 o 
   4   7   6      176.26      186.04      8.57 o 
   5   7   6       12.82       15.65      5.83 o 
   6   7   6      317.44      352.50     16.40 o 
   7   7   6       43.87       57.69      7.43 o 
   8   7   6      191.72      184.42     15.04 o 
   9   7   6      142.61      153.47     15.28 o 
  -3   8   6       24.94       23.72     11.71 o 
  -2   8   6       74.37       96.91     13.45 o 
  -1   8   6       80.26       72.60     12.49 o 
   0   8   6        1.25        1.24      9.49 o 
   1   8   6        1.61        0.02      8.99 o 
   2   8   6      108.84      102.38     13.84 o 
   3   8   6      164.87      158.81      7.76 o 
   4   8   6       97.34      106.48      7.72 o 
   5   8   6      294.41      310.23     12.01 o 
   6   8   6       64.12       72.98      7.87 o 
   7   8   6        6.24        6.29      6.03 o 
   8   8   6      158.02      160.94     14.78 o 
  -2   9   6       37.34       50.63     12.80 o 
  -1   9   6      150.47      139.41     15.17 o 
   0   9   6       32.19       36.67     11.21 o 
   1   9   6      180.99      205.18     16.64 o 
   2   9   6       89.17       87.36     14.08 o 
   3   9   6       89.60       93.10      7.44 o 
   4   9   6      195.10      205.69     10.06 o 
   5   9   6      225.90      264.30     11.93 o 
   6   9   6      232.29      243.41     11.74 o 
   7   9   6      187.38      196.86     11.23 o 
   0  10   6       66.68       67.56     13.44 o 
   1  10   6       60.07       72.78     15.51 o 
   2  10   6      130.44      153.03     16.85 o 
   3  10   6      117.56      131.93     17.35 o 
   4  10   6       50.02       55.53     11.63 o 
   5  10   6      113.58      105.78     10.00 o 
   6  10   6       23.50       27.83      7.91 o 
  -1  -5   7       92.07      113.86     15.36 o 
   0  -5   7        2.14       -6.07     12.55 o 
   1  -5   7       44.03       50.87     13.95 o 
   2  -5   7       10.08        2.48     11.75 o 
   3  -5   7       72.44      107.82     15.81 o 
   4  -5   7        0.65       -6.78     13.04 o 
  -3  -4   7       93.51      109.88     10.37 o 
  -2  -4   7       57.59       61.49     19.33 o 
  -1  -4   7      123.21      132.38      9.09 o 
   0  -4   7       45.17       57.24      7.44 o 
   1  -4   7       31.78       39.50     11.93 o 
   2  -4   7      125.99      158.18     15.96 o 
   3  -4   7       19.31       32.42     12.14 o 
   4  -4   7       54.68       64.20     13.39 o 
   5  -4   7       87.43      113.82     16.38 o 
  -3  -3   7       15.04       13.60      7.96 o 
  -2  -3   7      148.70      165.60     17.81 o 
  -1  -3   7       54.03       49.46      7.28 o 
   0  -3   7      201.38      192.72     12.41 o 
   1  -3   7      110.60      112.08      7.85 o 
   2  -3   7       57.95       59.20      8.15 o 
   3  -3   7       37.81       40.52      6.74 o 
   4  -3   7       69.90       74.90     12.52 o 
   5  -3   7       14.66        3.37     10.75 o 
   6  -3   7       79.94      111.44     14.31 o 
   7  -3   7       83.58       99.77     15.14 o 
  -4  -2   7      178.31      189.23     17.09 o 
  -3  -2   7      184.49      166.67     15.14 o 
  -2  -2   7       68.56       87.86      8.67 o 
  -1  -2   7      156.07      160.56      9.22 o 
   0  -2   7      162.66      169.93     14.29 o 
   1  -2   7       79.80       84.76     10.21 o 
   2  -2   7      119.58      120.84     14.21 o 
   3  -2   7       70.93       81.53      5.28 o 
   4  -2   7      254.89      252.85      7.45 o 
   5  -2   7      176.96      174.92     14.01 o 
   6  -2   7        0.70        0.93      8.78 o 
   7  -2   7       87.08       93.43      8.90 o 
  -5  -1   7      168.39      213.22     34.62 o 
  -4  -1   7       85.99      128.64     33.88 o 
  -3  -1   7      132.35      117.01     13.99 o 
  -2  -1   7      106.76      107.17     12.62 o 
  -1  -1   7      126.86      124.55      9.95 o 
   0  -1   7      269.67      251.31     18.59 o 
   1  -1   7       68.05       57.00      6.50 o 
   2  -1   7       32.41       25.45      4.30 o 
   3  -1   7      488.00      485.41      9.57 o 
   4  -1   7      298.64      295.31      8.36 o 
   5  -1   7      110.12      107.02      6.01 o 
   6  -1   7       24.69       18.01      6.09 o 
   7  -1   7      110.93      130.01     23.37 o 
   8  -1   7       88.57       86.90     13.58 o 
  -5   0   7       90.69      110.44     19.51 o 
  -4   0   7      189.09      200.04     20.93 o 
  -3   0   7       13.99        8.30     10.90 o 
  -2   0   7        6.78        2.83      9.36 o 
  -1   0   7      409.85      411.74     17.39 o 
   0   0   7      251.00      264.37      8.91 o 
   1   0   7      190.05      200.37      5.94 o 
   2   0   7      448.09      409.51     20.27 o 
   3   0   7      102.02      102.56      7.13 o 
   4   0   7       10.76        9.17      4.18 o 
   5   0   7      342.40      333.89     10.62 o 
   6   0   7      180.67      195.28     12.48 o 
   7   0   7        3.68       -1.09      9.18 o 
   8   0   7       70.26       61.56     12.17 o 
   9   0   7      129.69      110.76     14.72 o 
  -5   1   7       54.93       65.02     13.99 o 
  -4   1   7      110.45      113.86     13.10 o 
  -3   1   7      129.60      127.60      9.81 o 
  -2   1   7       16.73       12.32      9.54 o 
  -1   1   7       36.45       44.81      9.50 o 
   0   1   7      167.35       90.76     75.17 o 
   1   1   7      573.15      588.40     18.98 o 
   2   1   7      933.50      876.92     23.17 o 
   3   1   7        4.53       -2.44      5.20 o 
   4   1   7       23.88       22.68      3.25 o 
   5   1   7      229.97      236.96     13.13 o 
   6   1   7      457.57      473.86     22.70 o 
   7   1   7      157.79      148.25     12.87 o 
   8   1   7       82.72       77.83     11.81 o 
   9   1   7      338.71      288.78     18.72 o 
  -5   2   7       48.33       39.20     12.68 o 
  -4   2   7      120.61      122.39     15.45 o 
  -3   2   7      278.44      291.78     21.50 o 
  -2   2   7      545.58      519.39     13.47 o 
  -1   2   7       23.08       11.57      3.84 o 
   0   2   7        3.42        9.70      3.80 o 
   1   2   7       45.17       44.39      4.69 o 
   2   2   7     1186.66     1057.04     89.61 o 
   3   2   7       34.30       40.89      4.77 o 
   4   2   7       24.82       28.40      3.69 o 
   5   2   7      237.25      228.63     13.93 o 
   6   2   7       95.17       82.38      6.38 o 
   7   2   7        9.12       11.37      5.67 o 
   8   2   7      134.75      122.71     12.74 o 
   9   2   7       73.96       50.23     11.00 o 
  -5   3   7       45.18       33.10     12.30 o 
  -4   3   7       56.00       56.51     13.23 o 
  -3   3   7      173.86      173.21      7.09 o 
  -2   3   7      707.07      536.35     85.03 o 
  -1   3   7      235.84      189.29     22.48 o 
   0   3   7       33.49       29.01      3.29 o 
   1   3   7      290.20      221.23     34.83 o 
   2   3   7      201.92      170.62     14.54 o 
   3   3   7        5.14        4.82      2.69 o 
   4   3   7      374.59      352.57      8.02 o 
   5   3   7      233.99      215.93      8.52 o 
   6   3   7      284.21      264.05     21.30 o 
   7   3   7       11.44        6.84      5.41 o 
   8   3   7      128.71      137.80     13.45 o 
   9   3   7       65.87       59.21     11.75 o 
  -4   4   7       70.96       70.79     13.59 o 
  -3   4   7      125.95      111.93     13.41 o 
  -2   4   7       52.93       51.82     11.29 o 
  -1   4   7       55.56       53.63     10.66 o 
   0   4   7       65.92       69.94     10.41 o 
   1   4   7      231.12      215.25     13.66 o 
   2   4   7        2.32       -1.58      3.26 o 
   3   4   7        1.37        0.65      2.47 o 
   4   4   7       18.65       14.88      3.08 o 
   5   4   7      194.00      193.04      6.71 o 
   6   4   7        4.69        5.63      4.00 o 
   7   4   7      258.80      224.26     16.58 o 
   8   4   7       55.60       52.84     10.78 o 
   9   4   7      309.07      270.60     17.75 o 
  -4   5   7       94.38       78.51     14.10 o 
  -3   5   7      124.80      122.38     14.22 o 
  -2   5   7       15.71       26.63     10.76 o 
  -1   5   7       45.50       50.27     10.39 o 
   0   5   7       80.83       96.56     12.09 o 
   1   5   7      304.44      289.21     16.27 o 
   2   5   7        6.04       -0.48      8.36 o 
   3   5   7      558.05      548.04     47.93 o 
   4   5   7       58.25       47.10     17.30 o 
   5   5   7      182.48      193.11     14.58 o 
   6   5   7      244.59      252.96      8.77 o 
   7   5   7      103.84       93.63     10.60 o 
   8   5   7       37.12       37.21      9.93 o 
   9   5   7       72.45       92.15     12.97 o 
  -4   6   7       32.95       33.06     13.08 o 
  -3   6   7       36.80       41.37     12.60 o 
  -2   6   7        0.80       -6.61     10.94 o 
  -1   6   7       52.39       46.85     11.74 o 
   0   6   7       53.67       67.50     11.37 o 
   1   6   7        7.63       -1.83      9.09 o 
   2   6   7      126.84      125.41     12.66 o 
   3   6   7      113.10      131.83     14.15 o 
   4   6   7      205.28      216.87     26.34 o 
   5   6   7        1.30       -2.51      4.81 o 
   6   6   7      852.29      840.53     17.25 o 
   7   6   7      683.48      648.43     20.81 o 
   8   6   7       26.25       20.17      8.33 o 
   9   6   7       44.95       49.71     10.74 o 
  -3   7   7       24.91       19.02     12.44 o 
  -2   7   7      145.82      140.50     16.22 o 
  -1   7   7      116.40      115.17     13.68 o 
   0   7   7      278.42      278.82     18.05 o 
   1   7   7       20.40       12.23      9.81 o 
   2   7   7      509.34      469.85     20.79 o 
   3   7   7      426.82      469.06     50.88 o 
   4   7   7       41.19       52.13      7.14 o 
   5   7   7        2.78        5.85      5.39 o 
   6   7   7       51.70       56.07      7.98 o 
   7   7   7      601.49      648.02     22.35 o 
   8   7   7      322.08      330.91     18.05 o 
   9   7   7        2.77       14.78      9.64 o 
  -2   8   7       67.49       80.62     14.24 o 
  -1   8   7      118.92      135.43     15.77 o 
   0   8   7        7.95       11.14     10.63 o 
   1   8   7       21.05       14.80     11.04 o 
   2   8   7       46.71       47.94     11.66 o 
   3   8   7      301.59      311.36     14.27 o 
   4   8   7      155.40      177.79     20.97 o 
   5   8   7       55.07       62.78      7.48 o 
   6   8   7       29.97       19.36      6.89 o 
   7   8   7        6.43        4.58      8.35 o 
   8   8   7      435.49      454.33     21.24 o 
  -1   9   7       84.58       90.11     15.13 o 
   0   9   7        1.87        3.54     11.57 o 
   1   9   7      124.38      121.27     15.26 o 
   2   9   7       18.70       15.99     12.15 o 
   3   9   7        2.40        3.91     12.13 o 
   4   9   7       95.91      101.18     15.28 o 
   5   9   7      203.54      225.55     11.11 o 
   6   9   7       15.67       23.02      9.05 o 
   7   9   7       23.70       25.05      7.85 o 
   1  10   7       70.53       63.79     14.56 o 
   2  10   7        4.10        3.20     13.75 o 
   3  10   7        6.93        2.65     13.10 o 
   4  10   7       53.49       64.34     15.73 o 
   5  10   7      201.04      226.47     21.13 o 
   6  10   7       89.83       83.48     16.10 o 
   0  -4   8      120.21      171.00     17.53 o 
   1  -4   8      146.40      190.14     17.17 o 
   2  -4   8       46.06       71.00     13.11 o 
   3  -4   8        0.56       -5.91     10.39 o 
   4  -4   8        5.17        8.18     12.52 o 
  -2  -3   8      104.86      120.85     10.43 o 
  -1  -3   8        1.40       -3.14     10.35 o 
   0  -3   8       42.11       35.84      7.53 o 
   1  -3   8      210.91      256.20     18.46 o 
   2  -3   8       27.95       28.94     11.40 o 
   3  -3   8       29.02       41.38     11.83 o 
   4  -3   8      251.90      297.57     19.11 o 
   5  -3   8      117.81      164.12     16.56 o 
  -3  -2   8       38.91       28.30     12.47 o 
  -2  -2   8       45.94       52.38      8.86 o 
  -1  -2   8       85.82      112.72     11.14 o 
   0  -2   8      226.89      231.28     31.31 o 
   1  -2   8       94.70      107.54      8.47 o 
   2  -2   8       49.33       54.00      7.37 o 
   3  -2   8       22.53       29.05      6.79 o 
   4  -2   8      175.31      205.43     10.74 o 
   5  -2   8       14.56       19.16     10.67 o 
   6  -2   8       16.74        8.19     10.99 o 
   7  -2   8       95.32      110.50     15.85 o 
  -3  -1   8       91.72      104.19     15.18 o 
  -2  -1   8       62.90       67.12     12.69 o 
  -1  -1   8      274.35      250.70     15.86 o 
   0  -1   8      240.80      251.75     18.43 o 
   1  -1   8      263.62      266.80     33.40 o 
   2  -1   8      119.58      123.85      8.47 o 
   3  -1   8      580.42      604.95     40.13 o 
   4  -1   8      132.81      155.38      9.74 o 
   5  -1   8        7.44        9.40      6.59 o 
   6  -1   8       43.99       50.09     11.89 o 
   7  -1   8        0.81        2.51      6.88 o 
  -4   0   8       50.84       35.61     14.55 o 
  -3   0   8      138.90      159.17     16.14 o 
  -2   0   8      117.73      118.69     13.50 o 
  -1   0   8      374.10      363.72     18.65 o 
   0   0   8       53.13       66.58     10.82 o 
   1   0   8        9.79       15.10      8.55 o 
   2   0   8      114.98      117.21      8.38 o 
   3   0   8       85.15       90.10     17.91 o 
   4   0   8       23.70       27.15      6.65 o 
   5   0   8       62.26       59.11      8.02 o 
   6   0   8      219.07      226.14     34.35 o 
   7   0   8        1.96       -9.06      9.39 o 
   8   0   8      161.38      153.36     15.37 o 
  -4   1   8      112.33      121.91     16.57 o 
  -3   1   8       69.73       74.37      9.09 o 
  -2   1   8      390.03      368.76     19.59 o 
  -1   1   8      146.45      128.56      7.42 o 
   0   1   8      162.39      163.17     13.58 o 
   1   1   8      108.84      111.57      7.28 o 
   2   1   8      612.83      576.62     26.29 o 
   3   1   8       40.55       37.34      6.35 o 
   4   1   8      251.86      220.55     13.82 o 
   5   1   8      246.83      226.83      9.71 o 
   6   1   8      283.70      304.93     17.85 o 
   7   1   8      300.64      273.49     17.10 o 
   8   1   8       45.81       34.51     11.14 o 
  -4   2   8       71.83       63.69     15.41 o 
  -3   2   8       39.10       35.09     12.73 o 
  -2   2   8      238.85      214.63     10.01 o 
  -1   2   8       12.57        8.70      9.18 o 
   0   2   8       16.41        8.37      3.85 o 
   1   2   8      195.69      119.30     95.59 o 
   2   2   8      585.91      513.84     19.59 o 
   3   2   8      138.96      131.15     12.10 o 
   4   2   8        6.96        4.52      5.63 o 
   5   2   8        3.82        7.26      5.27 o 
   6   2   8      177.07      172.91      9.87 o 
   7   2   8       67.76       76.80     10.97 o 
   8   2   8      390.04      381.36     19.49 o 
   9   2   8       34.32       28.82     11.83 o 
  -4   3   8       52.42       43.08     12.83 o 
  -3   3   8      217.42      215.29     17.26 o 
  -2   3   8      181.93      177.12     15.98 o 
  -1   3   8      175.28      126.82     31.50 o 
   0   3   8       72.33       73.33     13.61 o 
   1   3   8      265.17      280.02     45.88 o 
   2   3   8      224.91      206.44     16.18 o 
   3   3   8       49.48       17.13     15.42 o 
   4   3   8      891.44      768.03     26.61 o 
   5   3   8       80.29       76.52      7.03 o 
   6   3   8        6.75        4.37      4.58 o 
   7   3   8        0.99        3.59      6.85 o 
   8   3   8      111.15       98.98     12.69 o 
   9   3   8       54.74       43.08     11.74 o 
  -4   4   8       31.27       35.49     13.43 o 
  -3   4   8      250.13      245.20     18.87 o 
  -2   4   8       39.92       50.41     12.46 o 
  -1   4   8      108.45      100.73     13.63 o 
   0   4   8      400.42      343.25     19.24 o 
   1   4   8      359.89      167.19    128.31 o 
   2   4   8        1.03        3.73      3.58 o 
   3   4   8       37.58       33.98      5.29 o 
   4   4   8      505.69      463.68     11.02 o 
   5   4   8      308.80      300.58     10.40 o 
   6   4   8        6.02        6.61      4.61 o 
   7   4   8       89.09       83.47     13.20 o 
   8   4   8      160.62      160.90     14.10 o 
   9   4   8        6.42        3.66      9.77 o 
  -3   5   8      219.65      220.03     19.02 o 
  -2   5   8      173.20      183.00     17.22 o 
  -1   5   8      159.33      157.90     15.84 o 
   0   5   8      545.63      513.99     22.78 o 
   1   5   8      192.05      182.55     14.83 o 
   2   5   8        2.22      -10.65      9.13 o 
   3   5   8      153.46      129.49     11.36 o 
   4   5   8      124.59       98.62     33.00 o 
   5   5   8        2.29        1.52      3.98 o 
   6   5   8        9.71        6.15      6.21 o 
   7   5   8      119.16      116.98     12.09 o 
   8   5   8       33.03       30.72     10.46 o 
   9   5   8       58.85       49.77     11.44 o 
  -3   6   8        1.33       -3.54     12.27 o 
  -2   6   8       63.12       61.35     14.44 o 
  -1   6   8      131.46      141.56     16.48 o 
   0   6   8      205.89      240.05     17.87 o 
   1   6   8        9.22       14.83     10.63 o 
   2   6   8       22.23       14.81     10.26 o 
   3   6   8      326.90      255.63     30.66 o 
   4   6   8       46.55       48.40      5.25 o 
   5   6   8       28.47       30.51      6.02 o 
   6   6   8        1.19       -1.65      6.18 o 
   7   6   8      307.36      303.72     13.15 o 
   8   6   8       53.48       48.35     10.96 o 
   9   6   8       73.96       73.91     12.76 o 
  -2   7   8       32.27       34.20     13.36 o 
  -1   7   8      151.39      169.58     17.20 o 
   0   7   8       16.60        3.84     12.36 o 
   1   7   8        0.75       -0.36     10.18 o 
   2   7   8       85.79       99.60     13.39 o 
   3   7   8      115.02      118.59     14.19 o 
   4   7   8        3.99        2.71      4.32 o 
   5   7   8        1.05        4.79      5.32 o 
   6   7   8      136.70      136.69      9.28 o 
   7   7   8        3.23        8.96      7.89 o 
   8   7   8      259.59      232.06     15.32 o 
  -1   8   8      117.71      141.73     18.19 o 
   0   8   8        3.28        3.44     11.76 o 
   1   8   8       20.50       29.34     11.84 o 
   2   8   8      296.97      326.09     20.18 o 
   3   8   8       16.08       25.49     12.18 o 
   4   8   8      123.17      125.95     16.06 o 
   5   8   8       90.72       95.09      7.48 o 
   6   8   8      284.39      288.75     11.62 o 
   7   8   8        7.90       15.56      8.08 o 
   8   8   8      101.80      125.94     12.57 o 
   0   9   8       18.16       32.82     13.83 o 
   1   9   8      100.13       98.85     16.08 o 
   2   9   8      114.31      128.85     15.85 o 
   3   9   8        0.82       -9.98     12.75 o 
   4   9   8        0.89       -0.50     12.71 o 
   5   9   8      188.71      181.58     18.99 o 
   6   9   8       23.82       22.13     14.77 o 
   7   9   8        3.63        0.78      8.75 o 
   2  10   8       27.99       38.73     15.85 o 
   3  10   8       38.09       57.90     16.26 o 
   4  10   8       22.46       22.82     14.69 o 
   5  10   8      123.12      129.50     20.13 o 
   2  -3   9      193.46      335.64     21.57 o 
   3  -3   9       52.66       91.15     15.26 o 
  -1  -2   9       25.55        8.22     10.89 o 
   0  -2   9       74.77       73.26      9.25 o 
   1  -2   9       26.63       20.78      7.49 o 
   2  -2   9        4.57       33.73     25.67 o 
   3  -2   9      108.41      141.46     16.13 o 
   4  -2   9      221.98      258.19     19.11 o 
   5  -2   9       20.20       29.50     12.98 o 
  -2  -1   9       25.46       27.09     11.50 o 
  -1  -1   9      103.05       98.40     14.04 o 
   0  -1   9      195.96      192.88     15.94 o 
   1  -1   9       43.37       40.70      7.94 o 
   2  -1   9       22.68       23.61      7.31 o 
   3  -1   9      228.85      261.33     12.05 o 
   4  -1   9       94.16      116.83     10.05 o 
   5  -1   9        3.35        2.98      7.66 o 
   6  -1   9      142.43      206.67     18.77 o 
  -2   0   9       11.36        6.03     11.20 o 
  -1   0   9      107.35       96.40     14.02 o 
   0   0   9       20.32       26.78     10.83 o 
   1   0   9      111.90      114.90     13.40 o 
   2   0   9      198.81      189.01     14.58 o 
   3   0   9      515.88      464.42     19.85 o 
   4   0   9       38.04       36.75     10.81 o 
   5   0   9      118.24      127.20     14.90 o 
   6   0   9      101.98       99.96     14.85 o 
  -2   1   9      119.16      119.13     14.71 o 
  -1   1   9      232.19      208.23     17.12 o 
   0   1   9       36.68       47.76     11.66 o 
   1   1   9      183.14      166.87     14.79 o 
   2   1   9      280.88      276.42     16.51 o 
   3   1   9      191.72      170.53     14.02 o 
   4   1   9       13.49       18.17     10.10 o 
   5   1   9      184.04      218.06     17.09 o 
   6   1   9      170.16      175.74     10.08 o 
   7   1   9        8.12        9.69      8.73 o 
   8   1   9        3.09       14.82     10.54 o 
  -3   2   9       56.93       42.40     13.90 o 
  -2   2   9      198.10      180.05     17.58 o 
  -1   2   9       35.09       24.50     10.86 o 
   0   2   9       98.00      103.06     14.00 o 
   1   2   9      168.66      162.24     14.99 o 
   2   2   9      475.46      460.92     13.15 o 
   3   2   9        1.07        3.31      5.80 o 
   4   2   9      132.90      146.65     13.97 o 
   5   2   9       98.28      102.78     14.72 o 
   6   2   9       90.81       83.02      8.53 o 
   7   2   9       64.35       65.98      9.09 o 
   8   2   9      151.25      138.57     14.76 o 
  -3   3   9       58.79       57.82     14.46 o 
  -2   3   9      164.35      159.68     16.99 o 
  -1   3   9       18.73       27.65     12.52 o 
   0   3   9      111.55       95.01     14.65 o 
   1   3   9      146.54      147.46     14.23 o 
   2   3   9      115.53       47.33     46.51 o 
   3   3   9        1.51        9.37      9.87 o 
   4   3   9      240.16      235.82     10.90 o 
   5   3   9      161.06      152.65     14.09 o 
   6   3   9       41.71       30.00      6.85 o 
   7   3   9        2.05        0.02      7.12 o 
   8   3   9      165.10      164.81     14.89 o 
  -2   4   9       21.10       25.91     12.74 o 
  -1   4   9       37.38       63.54     14.53 o 
   0   4   9      168.02      168.48     17.56 o 
   1   4   9      250.43      246.73     17.64 o 
   2   4   9       17.47       20.84     10.90 o 
   3   4   9      182.15      118.83     88.72 o 
   4   4   9      462.85      421.81     19.94 o 
   5   4   9      368.67      348.23     11.57 o 
   6   4   9       86.91       96.51      8.25 o 
   7   4   9        4.89       -2.03      7.00 o 
   8   4   9      103.60       92.42     11.98 o 
  -2   5   9       24.06       21.75     12.74 o 
  -1   5   9      209.10      250.77     21.12 o 
   0   5   9      112.48      122.82     15.43 o 
   1   5   9      128.87      128.34     15.51 o 
   2   5   9        0.76        2.29     10.49 o 
   3   5   9      380.97      406.34     20.53 o 
   4   5   9      157.97      179.43     15.52 o 
   5   5   9       46.27       46.41      7.94 o 
   6   5   9       94.34       93.13     10.20 o 
   7   5   9      185.16      175.00     10.57 o 
   8   5   9       11.86        8.05      8.73 o 
  -2   6   9        5.48       14.78     14.10 o 
  -1   6   9      510.31      552.85     28.12 o 
   0   6   9      401.05      430.80     23.61 o 
   1   6   9       57.55       51.68     13.39 o 
   2   6   9      157.49      133.58     15.57 o 
   3   6   9      367.16      350.27     20.11 o 
   4   6   9      167.36      163.56      6.96 o 
   5   6   9       21.95       31.92      5.68 o 
   6   6   9      105.09      113.03     12.85 o 
   7   6   9      140.83      135.89     14.72 o 
   8   6   9       17.60       20.07      9.78 o 
  -1   7   9       20.63       32.54     14.53 o 
   0   7   9      312.02      363.47     24.33 o 
   1   7   9       17.69       20.26     13.49 o 
   2   7   9      280.17      255.50     19.46 o 
   3   7   9       60.99       50.51     13.54 o 
   4   7   9        1.85        3.22     11.90 o 
   5   7   9        3.34        3.86     12.33 o 
   6   7   9       69.50       72.81      8.28 o 
   7   7   9       22.02       21.47      7.61 o 
   8   7   9        0.66       -7.52      9.39 o 
   0   8   9        3.00      -12.49     14.60 o 
   1   8   9      117.90      151.04     17.90 o 
   2   8   9      228.56      238.79     20.10 o 
   3   8   9       94.26      114.77     16.58 o 
   4   8   9       13.56       12.71     14.22 o 
   5   8   9       73.76       96.38     15.47 o 
   6   8   9       63.30       57.19     16.23 o 
   7   8   9       10.68       -0.38     15.24 o 
   2   9   9       18.11       23.32     13.35 o 
   3   9   9        1.66       -1.52     14.05 o 
   4   9   9       40.25       44.46     15.68 o 
   5   9   9      126.33      129.57     18.76 o 
   6   9   9       68.86       84.22     18.42 o 
   1  -1  10        5.44        4.47     10.94 o 
   2  -1  10        0.55       -5.23      9.97 o 
   3  -1  10       11.34       21.13     10.64 o 
   4  -1  10       57.83       80.90     15.14 o 
   0   0  10        8.49        5.32     11.41 o 
   1   0  10        6.61        7.52     10.54 o 
   2   0  10       92.99       74.21     12.95 o 
   3   0  10       58.33       64.80     12.71 o 
   4   0  10        9.44        2.41     10.22 o 
   5   0  10       70.12       77.37     14.82 o 
  -1   1  10       13.01       10.12     12.74 o 
   0   1  10       35.61       46.00     13.56 o 
   1   1  10        1.74       -1.28     10.88 o 
   2   1  10       70.74       67.56     12.64 o 
   3   1  10       99.67      111.05     14.47 o 
   4   1  10        6.87        6.18     11.03 o 
   5   1  10      167.32      197.69     18.20 o 
   6   1  10       62.43       83.18     15.25 o 
  -1   2  10       33.35       26.52     13.26 o 
   0   2  10       45.64       39.10     14.62 o 
   1   2  10      211.15      226.38     18.09 o 
   2   2  10      114.02      114.45     14.50 o 
   3   2  10      136.52      124.09     14.46 o 
   4   2  10      137.03      120.18     14.31 o 
   5   2  10      326.60      331.89     21.21 o 
   6   2  10      114.39      111.89     16.01 o 
   7   2  10       85.60       97.08      9.63 o 
  -1   3  10       33.35       44.13     15.23 o 
   0   3  10       38.37       39.43     14.96 o 
   1   3  10       63.92       60.41     13.89 o 
   2   3  10       80.63       51.89     13.54 o 
   3   3  10       10.37        5.61     10.92 o 
   4   3  10      230.39      230.09     17.26 o 
   5   3  10       50.84       61.89     14.45 o 
   6   3  10       80.97       78.01      8.05 o 
   7   3  10       18.34       26.01      8.17 o 
  -1   4  10       40.75       46.15     14.60 o 
   0   4  10      200.35      203.45     19.48 o 
   1   4  10      101.84      116.78     15.53 o 
   2   4  10       24.11        4.57     12.45 o 
   3   4  10       68.70       66.79     12.50 o 
   4   4  10      259.27      245.45     17.74 o 
   5   4  10       40.69       44.76     14.44 o 
   6   4  10       60.72       59.52     12.67 o 
   7   4  10       37.92       46.20     11.54 o 
  -1   5  10        7.81      -18.53     15.13 o 
   0   5  10       38.36       46.87     14.87 o 
   1   5  10       64.34       66.61     15.07 o 
   2   5  10        3.91        1.49     12.32 o 
   3   5  10       85.08       62.63     14.40 o 
   4   5  10      113.02      102.74     14.42 o 
   5   5  10       64.94       67.94     14.82 o 
   6   5  10       59.28       59.97      7.72 o 
   7   5  10      205.19      193.01     20.79 o 
   0   6  10      111.23      132.50     18.25 o 
   1   6  10       39.65       31.47     14.71 o 
   2   6  10       62.08       81.05     15.87 o 
   3   6  10      164.82      168.43     17.41 o 
   4   6  10       54.56       73.98     15.15 o 
   5   6  10      283.06      330.04     22.66 o 
   6   6  10       81.79       87.31      8.04 o 
   7   6  10      147.09      139.97     10.33 o 
   1   7  10      213.68      245.60     22.21 o 
   2   7  10      115.65      119.42     17.06 o 
   3   7  10       84.00       62.93     15.65 o 
   4   7  10       12.16       -2.28     13.38 o 
   5   7  10      198.61      223.01     21.63 o 
   6   7  10      368.64      369.75     23.86 o 
   7   7  10       72.31       80.10     18.30 o 
   2   8  10      595.22      681.19     31.53 o 
   3   8  10       36.72       37.35     16.14 o 
   4   8  10       66.58       54.37     16.38 o 
   5   8  10        1.01       -3.51     14.60 o 
   6   8  10      107.92      115.07     18.84 o 
   2   2  11       92.05      100.90     16.29 o 
   3   2  11       17.01       16.59     12.77 o 
   4   2  11       30.54       44.11     13.14 o 
   5   2  11       29.93       34.74     14.89 o 
   1   3  11        4.56       13.34     14.23 o 
   2   3  11      213.69      262.38     20.69 o 
   3   3  11       40.03       39.95     13.90 o 
   4   3  11       21.25       17.91     13.46 o 
   5   3  11       81.99      106.74     17.00 o 
   6   3  11       74.82       92.41     16.82 o 
   1   4  11       40.89       58.93     16.92 o 
   2   4  11       18.41       10.36     13.61 o 
   3   4  11      109.41      107.62     16.47 o 
   4   4  11       58.98       73.58     15.14 o 
   5   4  11       36.84       19.20     14.36 o 
   6   4  11      119.58      123.28     17.79 o 
   2   5  11       40.23       45.78     15.15 o 
   3   5  11       17.97       26.94     14.38 o 
   4   5  11       29.81       31.85     14.08 o 
   5   5  11       66.06       59.97     15.70 o 
   6   5  11      135.41      151.72     19.40 o 
   2   6  11       26.38       12.83     14.99 o 
   3   6  11       62.99       88.51     16.77 o 
   4   6  11        3.60        0.15     13.86 o 
   5   6  11       25.21       23.08     15.84 o 
                                                 
